# Supplementary material for: Revisiting Concurrent Radiation Therapy, Temozolomide, and the Histone Deacetylase Inhibitor Valproic Acid for Patients with Glioblastoma—Proteomic Alteration and Comparison Analysis with the Standard-of-Care Chemoirradiation
Source: Biomolecules. 2023 Oct 10;13(10):1499. doi: 10.3390/biom13101499 (PMC10604983; doi:10.3390/biom13101499)
Supplement: Supplementary file 1 [file biomolecules-13-01499-s001.zip]

Archive with 5 entries (5 files):
- Supplementary figures and tables.pdf
- Supplementary file S1.pdf
- Supplementary file S2.xlsx
- Supplementary file S3.xlsx
- Supplementary file S4.pdf
