# Supplementary material for: Revisiting Concurrent Radiation Therapy, Temozolomide, and the Histone Deacetylase Inhibitor Valproic Acid for Patients with Glioblastoma—Proteomic Alteration and Comparison Analysis with the Standard-of-Care Chemoirradiation
Source: Biomolecules. 2023 Oct 10;13(10):1499. doi: 10.3390/biom13101499 (PMC10604983; doi:10.3390/biom13101499)
Supplement: Supplementary file 1 [file biomolecules-13-01499-s001.zip › Supplementary file S2.xlsx]

## Sheet: Sheet1
	Parametric p-value (VPA class comparison)	FDR	Geom mean of intensities in class 1	Geom mean of intensities in class 2	Fold-change	mean log2(COT/PRE)	UniqueID	Annotations	Symbol	Name	EntrezID	Accession	UGCluster	Ensembl	OS p-value	OS FDR	OS HR	PFS p-value	PFS FDR	PFS HR
38	4.74e-05	0.00909	1.04	1.36	0.77	0.191902	21767-129	Info	GALNT14	polypeptide N-acetylgalactosaminyltransferase 14	79623	NM_001253826	Hs.468058	ENSG00000158089	0.0014422	0.104	0.382	0.0103533	0.302	0.452
54	0.0001227	0.0166	1.18	0.71	1.65	-0.016122	3519-3	Info	CCL17	C-C motif chemokine ligand 17	6361	NM_002987	Hs.546294	ENSG00000102970	0.0016893	0.104	1.533	0.023791	0.302	1.361
28	2.37e-05	0.00617	0.99	1.29	0.77	0.122695	16916-19	Info	SLITRK6	SLIT and NTRK like family member 6	84189	NM_032229	Hs.525105	ENSG00000184564	0.0089311	0.278	0.46	0.239963	0.595	0.751
71	0.0002348	0.0239	0.98	1.06	0.93	0.0121463	12825-18	Info	APPL1	adaptor protein, phosphotyrosine interacting with PH domain and leucine zipper 1	26060	NM_012096	Hs.476415	ENSG00000157500	0.0090879	0.278	0.065	0.0070034	0.302	0.07
7	< 1e-07	< 1e-07	1.11	1.64	0.68	0.345683	21708-149	Info	FCGRT	Fc fragment of IgG receptor and transporter	2217	NM_001136019	Hs.111903	ENSG00000104870	0.0130758	0.278	0.539	0.0344044	0.302	0.598
33	3.43e-05	0.00758	1.01	1.19	0.85	0.098622	12077-32	Info	MSTN	myostatin	2660	NM_005259	Hs.41565	ENSG00000138379	0.0137719	0.278	0.261	0.133539	0.504	0.466
96	0.0005196	0.0387	1.04	0.93	1.12	-0.00602439	4542-24	Info	CLU	clusterin	1191	NM_001831	Hs.436657	ENSG00000120885	0.0226696	0.278	3.624	0.0461949	0.361	3.214
70	0.0002313	0.0239	0.92	1.27	0.72	0.0390366	5668-49	Info	AGR3	anterior gradient 3, protein disulphide isomerase family member	155465	NM_176813	Hs.100686	ENSG00000173467	0.0242365	0.278	0.625	0.0144353	0.302	0.602
90	0.0004649	0.0376	1.02	1.18	0.86	0.102524	21891-31	Info	FBLN7	fibulin 7	129804	NM_001128165	Hs.437696	ENSG00000144152	0.0260673	0.278	0.379	0.0145731	0.302	0.328
45	7.58e-05	0.0123	0.99	1.15	0.86	0.0594634	9256-78	Info	NPTX1	neuronal pentraxin 1	4884	NM_002522	Hs.514556	ENSG00000171246	0.0262995	0.278	0.3	0.297936	0.612	0.632
34	3.84e-05	0.00823	1.02	1.18	0.87	0.104366	5124-62	Info	ICAM5	intercellular adhesion molecule 5	7087	NM_003259	Hs.465862	ENSG00000105376	0.0289256	0.278	0.319	0.066961	0.397	0.382
15	1.6e-06	0.000777	1.05	1.49	0.7	0.245988	4568-17	Info	SLITRK5	SLIT and NTRK like family member 5	26050	NM_015567	Hs.591208	ENSG00000165300	0.0339645	0.278	0.569	0.0543894	0.394	0.605
24	9.7e-06	0.00295	0.99	1.18	0.84	0.0730732	24664-3	Info	EMC10	ER membrane protein complex subunit 10	284361	NM_175063	Hs.448941	ENSG00000161671	0.035046	0.278	0.34	0.230552	0.595	0.621
2	< 1e-07	< 1e-07	1.07	1.8	0.6	0.368	21172-11	Info	TLNRD1	talin rod domain containing 1	59274	NM_022566	Hs.513071	ENSG00000140406	0.0354271	0.278	0.616	0.0314338	0.302	0.63
115	0.0008874	0.0562	1.03	1.23	0.84	0.134683	21397-21	Info	PRTG	protogenin	283659	NM_173814	Hs.130957	ENSG00000166450	0.0355933	0.278	0.467	0.0469576	0.361	0.466
18	5.4e-06	0.00219	1	0.65	1.54	-0.216976	20549-1	Info	IZUMO4	IZUMO family member 4	113177	NM_001031735	Hs.424049	ENSG00000099840	0.0361637	0.278	1.532	0.0813913	0.4	1.404
9	1e-07	8.1e-05	0.96	1.24	0.78	0.0737805	10666-7	Info	GNPTG	N-acetylglucosamine-1-phosphate transferase gamma subunit	84572	NM_032520	Hs.241575	ENSG00000090581	0.0476477	0.328	0.509	0.25121	0.598	0.715
5	< 1e-07	< 1e-07	1.03	1.32	0.78	0.165378	12510-3	Info	STAP1	signal transducing adaptor family member 1	26228	NM_001317769	Hs.435579	ENSG00000035720	0.0479641	0.328	0.432	0.0281298	0.302	0.419
89	0.0004542	0.0372	1.04	1.21	0.86	0.131598	3290-50	Info	CD109	CD109 molecule	135228	NM_001159587	Hs.399891	ENSG00000156535	0.0508188	0.329	0.394	0.27005	0.604	0.637
11	1e-06	0.000663	1.05	1.28	0.82	0.176317	18380-78	Info	ALB	albumin	213	NM_000477	Hs.418167	ENSG00000163631	0.0576704	0.355	0.429	0.0297586	0.302	0.394
69	0.0002219	0.0234	0.98	1.22	0.8	0.0769146	6918-183	Info	CCK	cholecystokinin	885	NM_000729	Hs.458426	ENSG00000187094	0.0655228	0.371	0.554	0.368167	0.686	0.755
105	0.0006407	0.0442	1.02	1.22	0.83	0.116976	9772-153	Info	NLGN2	neuroligin 2	57555	NM_020795	Hs.26229	ENSG00000169992	0.0663633	0.371	0.467	0.241824	0.595	0.632
21	8.5e-06	0.00292	1.04	1.34	0.78	0.184	7871-16	Info	TMEM132A	transmembrane protein 132A	54972	NM_017870	Hs.118552	ENSG00000006118	0.0953259	0.44	0.555	0.194026	0.566	0.629
26	2e-05	0.00561	0.96	0.77	1.26	-0.169732	22534-14	Info	PPP4C	protein phosphatase 4 catalytic subunit	5531	NM_001303503	Hs.534338	ENSG00000149923	0.0968115	0.44	1.729	0.153866	0.526	1.673
107	0.0006499	0.0443	0.98	0.8	1.22	-0.133634	16612-28	Info	SDC3	syndecan 3	9672	NM_014654	Hs.158287	ENSG00000162512	0.0996925	0.44	1.808	0.0158531	0.302	2.504
100	0.0005598	0.0408	0.85	1.49	0.57	0.0468171	17342-13	Info	AGR3	anterior gradient 3, protein disulphide isomerase family member	155465	NM_176813	Hs.100686	ENSG00000173467	0.0999598	0.44	0.83	0.0653753	0.397	0.818
23	9.2e-06	0.00292	0.99	1.13	0.88	0.057561	3630-27	Info	CADM3	cell adhesion molecule 3	57863	NM_001127173	Hs.365689	ENSG00000162706	0.101445	0.44	0.349	0.469147	0.749	0.663
19	5.8e-06	0.00222	0.94	0.75	1.25	-0.209366	3316-58	Info	SERPIND1	serpin family D member 1	3053	NM_000185	Hs.474270	ENSG00000099937	0.10509	0.44	1.977	0.150129	0.526	1.805
39	5.21e-05	0.00974	1	1.5	0.67	0.209646	8374-5	Info	NGFR	nerve growth factor receptor	4804	NM_002507	Hs.415768	ENSG00000064300	0.107175	0.44	0.725	0.348584	0.66	0.834
77	0.0003297	0.0307	1.12	1.38	0.81	0.271402	20546-71	Info	RTN4RL1	reticulon 4 receptor like 1	146760	NM_178568	Hs.22917	ENSG00000185924	0.107229	0.44	0.582	0.218195	0.595	0.651
81	0.0003761	0.0338	1.04	1.24	0.84	0.151573	21492-19	Info	CLUL1	clusterin like 1	27098	NM_001289036	Hs.732341	ENSG00000079101	0.112459	0.446	0.504	0.158303	0.526	0.576
104	0.0006173	0.0433	0.93	0.73	1.28	-0.221793	9461-2	Info	ICAM4	intercellular adhesion molecule 4 (Landsteiner-Wiener blood group)	3386	NM_001039132	Hs.706750	ENSG00000105371	0.124248	0.478	1.42	0.0288683	0.302	1.69
32	3.28e-05	0.00747	0.95	1.18	0.81	0.0421951	3616-3	Info	GNS	glucosamine (N-acetyl)-6-sulfatase	2799	NM_002076	Hs.334534	ENSG00000135677	0.12991	0.484	0.627	0.0135048	0.302	0.409
50	8.89e-05	0.013	0.98	0.83	1.17	-0.113134	9317-4	Info	LRRC25	leucine rich repeat containing 25	126364	NM_145256	Hs.332156	ENSG00000175489	0.135764	0.491	2.181	0.0890945	0.421	2.428
62	0.0001858	0.0218	1.03	1.18	0.87	0.116512	21430-4	Info	PLA2G4A	phospholipase A2 group IVA	5321	NM_001311193	Hs.497200	ENSG00000116711	0.142976	0.497	0.44	0.0797701	0.4	0.368
22	9.1e-06	0.00292	1.06	1.38	0.77	0.222805	7156-2	Info	FUT10	fucosyltransferase 10	84750	NM_032664	Hs.458713	ENSG00000172728	0.147824	0.497	0.61	0.13919	0.504	0.599
12	1.1e-06	0.000668	0.88	0.55	1.61	-0.426341	9384-17	Info	CAMP	cathelicidin antimicrobial peptide	820	NM_004345	Hs.51120	ENSG00000164047	0.149552	0.497	1.298	0.262682	0.598	1.238
1	< 1e-07	< 1e-07	1.06	0.58	1.82	-0.226049	5242-37	Info	MAP2K4	mitogen-activated protein kinase kinase 4	6416	NM_001281435	Hs.514681	ENSG00000065559	0.157277	0.509	1.293	0.0661875	0.397	1.402
83	0.0003963	0.0348	0.89	0.6	1.49	-0.367122	7885-17	Info	CFHR5	complement factor H related 5	81494	NM_030787	Hs.282594	ENSG00000134389	0.162106	0.511	1.204	0.0256382	0.302	1.38
31	2.96e-05	0.00696	1.01	1.15	0.88	0.0810732	9981-18	Info	FAM234B	family with sequence similarity 234 member B	57613	NM_020853	Hs.132660	ENSG00000084444	0.1793	0.551	0.451	0.429073	0.727	0.625
94	0.0005096	0.0387	1.02	0.91	1.12	-0.029622	4152-58	Info	KLKB1	kallikrein B1	3818	NM_000892	Hs.237642	ENSG00000164344	0.185419	0.556	2.028	0.592138	0.837	1.342
99	0.0005258	0.0387	1.05	1.38	0.76	0.208	21676-17	Info	SERPINB2	serpin family B member 2	5055	NM_001143818	Hs.594481	ENSG00000197632	0.200439	0.562	0.765	0.235922	0.595	0.766
57	0.0001307	0.0167	0.93	0.62	1.5	-0.316305	15481-45	Info	CAMP	cathelicidin antimicrobial peptide	820	NM_004345	Hs.51120	ENSG00000164047	0.200771	0.562	1.256	0.528225	0.789	1.122
29	2.7e-05	0.00661	1.04	0.92	1.13	-0.000963415	9197-4	Info	LGALS9	galectin 9	3965	NM_001330163	Hs.81337	ENSG00000168961	0.20276	0.562	2.324	0.256749	0.598	2.125
64	0.0001984	0.0224	0.8	0.52	1.53	-0.539512	2890-59	Info	CCL28	C-C motif chemokine ligand 28	56477	NM_001301873	Hs.656904	ENSG00000151882	0.206817	0.562	1.245	0.186975	0.561	1.263
43	7.28e-05	0.0123	1.06	1.31	0.81	0.194207	3607-71	Info	DKK3	dickkopf WNT signaling pathway inhibitor 3	27122	NM_001018057	Hs.292156	ENSG00000050165	0.209999	0.562	0.637	0.314441	0.614	0.727
13	1.4e-06	0.000729	1.09	1.63	0.67	0.327537	21967-20	Info	HSD11B1	hydroxysteroid 11-beta dehydrogenase 1	3290	NM_001206741	Hs.195040	ENSG00000117594	0.215391	0.564	0.764	0.198005	0.566	0.766
59	0.0001648	0.0204	1.11	1.43	0.78	0.280512	9261-14	Info	EPHB6	EPH receptor B6	2051	NM_001280794	Hs.380089	ENSG00000106123	0.221936	0.567	0.715	0.478786	0.755	0.816
86	0.0004218	0.0357	1.06	1.27	0.83	0.17722	5124-69	Info	ICAM5	intercellular adhesion molecule 5	7087	NM_003259	Hs.465862	ENSG00000105376	0.231336	0.567	0.651	0.31132	0.614	0.704
119	0.000933	0.0569	1.09	0.94	1.16	0.0505366	20241-9	Info	SNAP23	synaptosome associated protein 23	8773	NM_003825	Hs.511149	ENSG00000092531	0.232724	0.567	1.606	0.740141	0.889	1.14
48	8.44e-05	0.0128	0.98	1.61	0.61	0.225683	4891-50	Info	GCG	glucagon	2641	NM_002054	Hs.516494	ENSG00000115263	0.234916	0.567	0.841	0.765977	0.889	0.959
36	4.32e-05	0.00875	1.12	1.55	0.73	0.328768	5028-59	Info	CD163	CD163 molecule	9332	NM_004244	Hs.504641	ENSG00000177575	0.264093	0.621	0.772	0.581417	0.832	0.877
37	4.52e-05	0.0089	1.02	1.25	0.81	0.128488	8245-27	Info	ICAM5	intercellular adhesion molecule 5	7087	NM_003259	Hs.465862	ENSG00000105376	0.271352	0.621	0.634	0.960903	0.977	0.983
123	0.0009786	0.058	1	1.04	0.96	0.0175122	7249-307	Info	BCL2L10	BCL2 like 10	10017	NM_001306168	Hs.283672	ENSG00000137875	0.272481	0.621	5.515	0.561602	0.822	2.579
114	0.0008588	0.0549	0.97	1.11	0.87	0.0278659	8885-6	Info	CACNA2D3	calcium voltage-gated channel auxiliary subunit alpha2delta 3	55799	NM_018398	Hs.656687	ENSG00000157445	0.29937	0.659	0.609	0.135183	0.504	0.484
118	0.0009131	0.0564	1.09	1.35	0.81	0.237061	15530-33	Info	EPHB4	EPH receptor B4	2050	NM_004444	Hs.437008	ENSG00000196411	0.299972	0.659	0.721	0.30746	0.614	0.73
44	7.56e-05	0.0123	1	1.2	0.83	0.0907073	14101-2	Info	CNTFR	ciliary neurotrophic factor receptor	1271	NM_001207011	Hs.129966	ENSG00000122756	0.311954	0.668	0.654	0.718271	0.889	0.86
25	1.99e-05	0.00561	0.94	1.48	0.63	0.1395	7655-11	Info	NPPB	natriuretic peptide B	4879	NM_002521	Hs.219140	ENSG00000120937	0.319905	0.668	0.847	0.298571	0.612	0.846
111	0.0007955	0.0522	0.94	1.18	0.8	0.0323659	18882-7	Info	CLSTN2	calsyntenin 2	64084	NM_022131	Hs.158529	ENSG00000158258	0.320319	0.668	0.736	0.572243	0.828	0.87
122	0.0009572	0.0572	0.94	1.2	0.79	0.0360122	6379-62	Info	ADAMTSL2	ADAMTS like 2	9719	NM_001145320	Hs.522543	ENSG00000197859	0.33259	0.682	0.816	0.903457	0.958	0.975
73	0.0002394	0.0239	0.98	0.7	1.4	-0.208951	16055-3	Info	CFHR5	complement factor H related 5	81494	NM_030787	Hs.282594	ENSG00000134389	0.350198	0.706	1.173	0.0677761	0.397	1.389
51	9.13e-05	0.013	0.98	1.13	0.86	0.0397805	5483-1	Info	RGMA	repulsive guidance molecule BMP co-receptor a	56963	NM_001166283	Hs.271277	ENSG00000182175	0.360542	0.714	0.639	0.127886	0.504	0.49
14	1.4e-06	0.000729	1.03	0.81	1.28	-0.0766829	2960-66	Info	CFP	complement factor properdin	5199	NM_001145252	Hs.53155	ENSG00000126759	0.365895	0.714	1.358	0.289528	0.612	1.432
55	0.0001287	0.0167	1	0.87	1.15	-0.0706098	6315-58	Info	PLBD1	phospholipase B domain containing 1	79887	NM_024829	Hs.131933	ENSG00000121316	0.376214	0.723	1.615	0.163157	0.528	2.076
17	5.2e-06	0.00219	1.04	1.23	0.84	0.140098	5078-82	Info	EPHB6	EPH receptor B6	2051	NM_001280794	Hs.380089	ENSG00000106123	0.391889	0.73	0.656	0.682312	0.889	0.827
8	< 1e-07	8.1e-05	0.98	1.23	0.79	0.0860976	13112-179	Info	FSTL1	follistatin like 1	11167	NM_007085	Hs.269512	ENSG00000163430	0.402892	0.73	1.393	0.44955	0.73	1.348
117	0.0009122	0.0564	1.02	0.87	1.16	-0.0516463	13614-6	Info	CREBBP	CREB binding protein	1387	NM_001079846	Hs.459759	ENSG00000005339	0.422094	0.73	1.383	0.185536	0.561	1.73
75	0.0002536	0.0246	0.97	0.72	1.34	-0.192366	3666-17	Info	CFHR5	complement factor H related 5	81494	NM_030787	Hs.282594	ENSG00000134389	0.423247	0.73	1.169	0.0784974	0.4	1.432
40	5.37e-05	0.00978	1.04	1.26	0.82	0.157683	7139-14	Info	SLITRK4	SLIT and NTRK like family member 4	139065	NM_001184749	Hs.272284	ENSG00000179542	0.424701	0.73	0.717	0.17425	0.55	0.585
116	0.0009041	0.0564	1.18	0.95	1.24	0.12222	2516-57	Info	CCL21	C-C motif chemokine ligand 21	6366	NM_002989	Hs.57907	ENSG00000137077	0.430069	0.73	1.253	0.290016	0.612	1.346
58	0.0001435	0.018	1.24	0.87	1.42	0.134951	3470-1	Info	SELE	selectin E	6401	NM_000450	Hs.82848	ENSG00000007908	0.431572	0.73	1.156	0.107241	0.471	1.366
85	0.0004111	0.0352	1.02	1.33	0.77	0.166841	7173-141	Info	TMEM132C	transmembrane protein 132C	92293	NM_001136103	Hs.49599	ENSG00000181234	0.433386	0.73	0.796	0.101191	0.461	0.638
84	0.0004031	0.035	0.95	0.81	1.18	-0.160659	14237-1	Info	HSPA1A	heat shock protein family A (Hsp70) member 1A	3303	NM_005345	Hs.274402	ENSG00000204389	0.436307	0.73	1.427	0.69883	0.889	1.178
121	0.0009444	0.0569	1.05	1.21	0.87	0.138378	20517-1	Info	DSG2	desmoglein 2	1829	NM_001943	Hs.412597	ENSG00000046604	0.439212	0.73	1.445	0.72502	0.889	1.176
42	6.74e-05	0.0117	1.12	0.83	1.36	0.0115366	6440-31	Info	MFAP5	microfibril associated protein 5	8076	NM_001297709	Hs.512842	ENSG00000197614	0.47501	0.758	1.185	0.766253	0.889	1.072
49	8.87e-05	0.013	0.98	1.11	0.88	0.0292927	9321-400	Info	NMB	neuromedin B	4828	NM_021077	Hs.386470	ENSG00000197696	0.475581	0.758	0.672	0.390178	0.706	0.615
95	0.0005166	0.0387	1.2	0.91	1.32	0.127341	23371-5	Info	NIF3L1	NGG1 interacting factor 3 like 1	60491	NM_001136039	Hs.145284	ENSG00000196290	0.477096	0.758	1.175	0.127027	0.504	1.429
98	0.0005219	0.0387	0.95	1.28	0.74	0.079622	7223-60	Info	S100A13	S100 calcium binding protein A13	6284	NM_001024210	Hs.516505	ENSG00000189171	0.48054	0.758	0.853	0.404114	0.71	0.832
76	0.0003089	0.0296	1.03	1.23	0.84	0.128317	20586-18	Info	CNTN3	contactin 3	5067	NM_020872	Hs.12723	ENSG00000113805	0.490009	0.759	0.75	0.943451	0.977	0.97
113	0.0008153	0.0526	1.14	1.41	0.81	0.296439	2991-9	Info	IL1R1	interleukin 1 receptor type 1	3554	NM_000877	Hs.701982	ENSG00000115594	0.496219	0.759	0.81	0.883493	0.952	0.96
72	0.0002364	0.0239	1	1.15	0.86	0.069878	9484-75	Info	DSG2	desmoglein 2	1829	NM_001943	Hs.412597	ENSG00000046604	0.502917	0.759	0.726	0.753805	0.889	0.871
46	8.33e-05	0.0128	0.92	1.29	0.72	0.053878	14133-93	Info	IL1R2	interleukin 1 receptor type 2	7850	NM_001261419	Hs.25333	ENSG00000115590	0.506643	0.759	1.164	0.631495	0.847	0.897
93	0.0004928	0.0386	1.11	1.48	0.75	0.29739	19760-26	Info	CPA1	carboxypeptidase A1	1357	NM_001868	Hs.2879	ENSG00000091704	0.524753	0.759	0.862	0.743039	0.889	0.928
97	0.0005204	0.0387	1	0.9	1.11	-0.0551707	2775-54	Info	IL17F	interleukin 17F	112744	NM_052872	Hs.272295	ENSG00000112116	0.525417	0.759	0.689	0.726697	0.889	0.8
56	0.0001305	0.0167	0.99	1.21	0.82	0.0892927	6217-23	Info	QSOX1	quiescin sulfhydryl oxidase 1	5768	NM_001004128	Hs.744925	ENSG00000116260	0.533593	0.759	0.83	0.732144	0.889	0.911
4	< 1e-07	< 1e-07	0.99	1.32	0.75	0.129988	9557-5	Info	MANSC1	MANSC domain containing 1	54682	NM_018050	Hs.591145	ENSG00000111261	0.546478	0.759	0.812	0.678054	0.889	0.869
74	0.0002499	0.0246	0.99	0.68	1.45	-0.206037	3173-49	Info	NAAA	N-acylethanolamine acid amidase	27163	NM_001042402	Hs.437365	ENSG00000138744	0.547184	0.759	1.118	0.446572	0.73	1.145
68	0.0002191	0.0234	0.98	0.73	1.34	-0.183671	3169-70	Info	IDUA	iduronidase, alpha-L-	3425	NM_000203	Hs.89560	ENSG00000127415	0.548642	0.759	1.147	0.333233	0.64	1.236
6	< 1e-07	< 1e-07	0.96	1.66	0.58	0.219939	18873-8	Info	CEACAM8	carcinoembryonic antigen related cell adhesion molecule 8	1088	NM_001816	Hs.41	ENSG00000124469	0.558455	0.759	0.911	0.033633	0.302	0.68
27	2.27e-05	0.00613	0.99	1.2	0.83	0.0857439	11232-46	Info	TCN1	transcobalamin 1	6947	NM_001062	Hs.2012	ENSG00000134827	0.561644	0.759	0.784	0.0802144	0.4	0.492
52	0.0001072	0.015	0.95	1.05	0.9	-0.0250854	19786-26	Info	MEP1A	meprin A subunit alpha	4224	NM_005588	Hs.179704	ENSG00000112818	0.562478	0.759	1.496	0.220946	0.595	2.295
60	0.0001685	0.0205	1	0.81	1.24	-0.105634	7178-59	Info	DEPP1	DEPP1, autophagy regulator	11067	NM_007021	Hs.93675	ENSG00000165507	0.567641	0.759	1.209	0.128962	0.504	1.657
20	7.8e-06	0.00284	1.13	1.46	0.77	0.309841	20087-3	Info	SELENOF	selenoprotein F	9403	NM_004261	Hs.362728	ENSG00000183291	0.615049	0.813	0.856	0.410225	0.711	0.778
109	0.0007558	0.0505	0.98	1.29	0.76	0.115378	5542-22	Info	NRP1	neuropilin 1	8829	NM_001024628	Hs.131704	ENSG00000099250	0.624757	0.818	0.885	0.836403	0.919	1.051
53	0.0001222	0.0166	1	1.26	0.8	0.115902	10970-3	Info	ART3	ADP-ribosyltransferase 3	419	NM_001130016	Hs.24976	ENSG00000156219	0.638499	0.819	0.853	0.529519	0.789	0.821
10	6e-07	0.000437	1.03	1.22	0.84	0.126012	15391-114	Info	GAS6	growth arrest specific 6	2621	NM_000820	Hs.646346	ENSG00000183087	0.639034	0.819	0.799	0.702253	0.889	0.837
35	4.26e-05	0.00875	1.06	0.76	1.4	-0.0827073	2665-26	Info	TNFRSF17	TNF receptor superfamily member 17	608	NM_001192	Hs.2556	ENSG00000048462	0.657561	0.823	1.104	0.292376	0.612	1.265
61	0.0001791	0.0214	1.08	1.38	0.79	0.236439	3206-4	Info	LYVE1	lymphatic vessel endothelial hyaluronan receptor 1	10894	NM_006691	Hs.655332	ENSG00000133800	0.659104	0.823	0.881	0.630895	0.847	0.871
67	0.0002092	0.0228	1.05	1.22	0.86	0.150378	19787-14	Info	MERTK	MER proto-oncogene, tyrosine kinase	10461	NM_006343	Hs.306178	ENSG00000153208	0.667523	0.823	0.818	0.599512	0.838	0.788
91	0.000475	0.038	1.04	1.22	0.85	0.135756	9232-1	Info	ROBO4	roundabout guidance receptor 4	54538	NM_001301088	Hs.524121	ENSG00000154133	0.669889	0.823	0.854	0.809354	0.907	0.919
66	0.0002028	0.0224	1.02	0.79	1.29	-0.101037	9002-36	Info	SERPINA11	serpin family A member 11	256394	NM_001080451	Hs.145890	ENSG00000186910	0.680828	0.823	1.112	0.450826	0.73	1.207
41	6.64e-05	0.0117	1.01	1.16	0.87	0.088439	6927-7	Info	NDST1	N-deacetylase and N-sulfotransferase 1	3340	NM_001301063	Hs.222055	ENSG00000070614	0.683514	0.823	0.807	0.998313	0.998	0.999
106	0.0006432	0.0442	1.09	0.92	1.19	0.038061	25497-35	Info	SEC14L4	SEC14 like lipid binding 4	284904	NM_001161368	Hs.517541	ENSG00000133488	0.689036	0.823	1.163	0.486955	0.758	1.328
80	0.0003679	0.0335	1.01	1.31	0.77	0.143732	19361-78	Info	MATN3	matrilin 3	4148	NM_002381	Hs.656199	ENSG00000132031	0.704863	0.83	1.109	0.890364	0.952	0.965
3	< 1e-07	< 1e-07	1	0.6	1.68	-0.261878	3367-8	Info	FETUB	fetuin B	26998	NM_001308077	Hs.81073	ENSG00000090512	0.708766	0.83	1.073	0.260133	0.598	1.231
103	0.0006125	0.0433	1.03	1.18	0.88	0.112817	3459-49	Info	PDGFRB	platelet derived growth factor receptor beta	5159	NM_001355016	Hs.509067	ENSG00000113721	0.729713	0.836	0.849	0.845324	0.92	0.913
30	2.72e-05	0.00661	0.95	1.07	0.89	-0.009	8024-64	Info	TPST2	tyrosylprotein sulfotransferase 2	8459	NM_001008566	Hs.632768	ENSG00000128294	0.739373	0.836	0.806	0.9592	0.977	0.968
82	0.0003918	0.0348	0.99	1.17	0.84	0.0730854	7831-39	Info	RBP4	retinol binding protein 4	5950	NM_001323517	Hs.50223	ENSG00000138207	0.740267	0.836	0.895	0.431393	0.727	0.77
110	0.0007661	0.0508	0.99	0.82	1.2	-0.11422	11174-8	Info	THSD7A	thrombospondin type 1 domain containing 7A	221981	NM_015204	Hs.120855	ENSG00000005108	0.741169	0.836	1.112	0.403692	0.71	1.294
65	0.0002025	0.0224	1	1.25	0.81	0.116134	7970-315	Info	ART3	ADP-ribosyltransferase 3	419	NM_001130016	Hs.24976	ENSG00000156219	0.755299	0.845	0.898	0.496261	0.763	0.803
92	0.0004855	0.0385	0.87	1.19	0.73	-0.038939	6462-12	Info	TIMP4	TIMP metallopeptidase inhibitor 4	7079	NM_003256	Hs.591665	ENSG00000157150	0.763777	0.846	1.067	0.928502	0.976	1.018
112	0.0008068	0.0525	1	1.13	0.88	0.0627927	6556-5	Info	ENPP5	ectonucleotide pyrophosphatase/phosphodiesterase 5 (putative)	59084	NM_001290072	Hs.35198	ENSG00000112796	0.777172	0.854	0.851	0.997922	0.998	0.999
16	3.1e-06	0.00141	1	1.24	0.81	0.110841	15620-4	Info	NLGN1	neuroligin 1	22871	NM_014932	Hs.478289	ENSG00000169760	0.798864	0.87	0.901	0.627132	0.847	0.818
101	0.0005708	0.041	1.07	0.51	2.09	-0.284744	6471-53	Info	CFHR4	complement factor H related 4	10877	NM_001201550	Hs.710100	ENSG00000134365	0.808098	0.872	1.02	0.228588	0.595	1.104
79	0.0003325	0.0307	1.01	0.89	1.13	-0.0477317	9271-101	Info	STIM1	stromal interaction molecule 1	6786	NM_001277961	Hs.501735	ENSG00000167323	0.837741	0.894	0.878	0.532604	0.789	0.65
47	8.36e-05	0.0128	1.06	0.91	1.16	0.00314634	21286-29	Info	RPL11	ribosomal protein L11	6135	NM_000975	Hs.719951	ENSG00000142676	0.843086	0.894	0.908	0.783209	0.892	1.17
78	0.0003323	0.0307	1.08	1.38	0.78	0.233573	13123-3	Info	FLRT3	fibronectin leucine rich transmembrane protein 3	23767	NM_013281	Hs.41296	ENSG00000125848	0.861275	0.904	0.953	0.825931	0.915	1.059
120	0.0009417	0.0569	1.14	0.83	1.37	0.0242073	13011-20	Info	RPS10	ribosomal protein S10	6204	NM_001014	Hs.406620	ENSG00000124614	0.867195	0.904	1.034	0.633321	0.847	1.104
108	0.0006996	0.0472	0.98	0.81	1.21	-0.123793	8780-2	Info	PCDH10	protocadherin 10	57575	NM_020815	Hs.192859	ENSG00000138650	0.883515	0.913	1.055	0.755726	0.889	1.118
63	0.0001929	0.0223	1.07	1.36	0.79	0.222659	11192-168	Info	TINAGL1	tubulointerstitial nephritis antigen like 1	64129	NM_001204414	Hs.199368	ENSG00000142910	0.917064	0.938	1.032	0.810716	0.907	0.932
87	0.0004365	0.0366	1.06	1.32	0.8	0.194646	21563-3	Info	PLA2G12A	phospholipase A2 group XIIA	81579	NM_030821	Hs.389452	ENSG00000123739	0.922508	0.938	1.026	0.377897	0.694	0.793
102	0.0005744	0.041	1.05	0.87	1.21	-0.0255976	3506-49	Info	LTA	lymphotoxin alpha	4049	NM_000595	Hs.36	ENSG00000226979	0.939657	0.944	1.026	0.780404	0.892	1.102
88	0.000454	0.0372	1.03	1.28	0.81	0.149085	20585-5	Info	CD300LG	CD300 molecule like family member g	146894	NM_001168322	Hs.147313	ENSG00000161649	0.943856	0.944	0.982	0.956727	0.977	0.987
