# Supplementary material for: Revisiting Concurrent Radiation Therapy, Temozolomide, and the Histone Deacetylase Inhibitor Valproic Acid for Patients with Glioblastoma—Proteomic Alteration and Comparison Analysis with the Standard-of-Care Chemoirradiation
Source: Biomolecules. 2023 Oct 10;13(10):1499. doi: 10.3390/biom13101499 (PMC10604983; doi:10.3390/biom13101499)
Supplement: Supplementary file 1 [file biomolecules-13-01499-s001.zip › Supplementary file S3.xlsx]

## Sheet: full list for interaction_VPA
Protein	pPFS	padjPFS	pOS	padjOS			PFS p<0.05	OS p<0.05
SKP1	0.00949821	0.986884	0.000140383	0.793723			223	429
AGA	0.0207499	0.986884	0.000338462	0.793723			Intersection
SLC6A14	0.114679	0.986884	0.00139124	0.793723			107
CD58	0.0217527	0.986884	0.00152521	0.793723
HS3ST3A1	0.00662014	0.986884	0.00172239	0.793723
MED28	0.0530158	0.986884	0.0018234	0.793723
VARS	0.0153079	0.986884	0.00198528	0.793723
ETS2	0.00596401	0.986884	0.002001	0.793723
FUT9	0.382105	0.986884	0.00224352	0.793723
TNR	0.0198344	0.986884	0.00233889	0.793723
ITIH2	0.00929909	0.986884	0.00242621	0.793723
NDRG3	0.0221429	0.986884	0.00257268	0.793723
CFP	0.0253849	0.986884	0.00262398	0.793723
PHB2	0.0806659	0.986884	0.0026974	0.793723
AAGAB	0.0342302	0.986884	0.00328059	0.793723
PIWIL1	0.0088663	0.986884	0.00343311	0.793723
PRKCD	0.0356364	0.986884	0.00349553	0.793723
PLCD3	0.000353924	0.986884	0.00351213	0.793723
FLT1	0.0138187	0.986884	0.00353734	0.793723
IGHG2	0.0102205	0.986884	0.00375585	0.793723
VIP	0.0634665	0.986884	0.00378153	0.793723
NUDT11	0.137841	0.986884	0.00397806	0.793723
IDS	0.00975128	0.986884	0.00399943	0.793723
LRMP	0.0148001	0.986884	0.00462369	0.793723
SHISAL1	0.135607	0.986884	0.00478625	0.793723
IL13	0.0445017	0.986884	0.00486841	0.793723
CDSN	0.0367692	0.986884	0.0049156	0.793723
PTCHD3	0.261622	0.986884	0.00503734	0.793723
IARS	0.0999885	0.986884	0.00515501	0.793723
PPT1	0.0661266	0.986884	0.00521574	0.793723
GAPDHS	0.0711309	0.986884	0.00539673	0.793723
NGF	0.222136	0.986884	0.00581565	0.793723
RASSF5	0.0120171	0.986884	0.00604557	0.793723
POLE3	0.12397	0.986884	0.00612163	0.793723
KIR2DL4	0.00359896	0.986884	0.00615611	0.793723
ACY3	0.120713	0.986884	0.00657921	0.793723
MME	0.0730745	0.986884	0.00688827	0.793723
SEMA4F	0.0164168	0.986884	0.00697795	0.793723
FARS2	0.407065	0.986884	0.00704115	0.793723
METTL2B	0.159834	0.986884	0.00704856	0.793723
CTNNA2	0.0143377	0.986884	0.00729012	0.793723
DMRTB1	0.0141704	0.986884	0.00736098	0.793723
DTX3L	0.425975	0.986884	0.00750698	0.793723
DPEP1	0.118877	0.986884	0.007555	0.793723
C14orf93	0.022939	0.986884	0.0077259	0.793723
GRAP	0.0764429	0.986884	0.00772703	0.793723
PGLYRP3	0.147134	0.986884	0.00775163	0.793723
DLK1	0.137322	0.986884	0.00775297	0.793723
FGF2	0.0251242	0.986884	0.00776257	0.793723
SORCS2	0.0228722	0.986884	0.00779346	0.793723
NRP1	0.0530202	0.986884	0.0078075	0.793723
C3	0.0180799	0.986884	0.00783794	0.793723
PCDHA7	0.0277537	0.986884	0.00785873	0.793723
HIF1AN	0.103113	0.986884	0.00833756	0.793723
ADAM10	0.127465	0.986884	0.00835986	0.793723
NCF2	0.0141641	0.986884	0.00853779	0.793723
KNG1	0.0037979	0.986884	0.00858372	0.793723
CD81	0.0533774	0.986884	0.00872748	0.793723
FAM204A	0.0390287	0.986884	0.00876756	0.793723
PNPLA2	0.0138641	0.986884	0.00902127	0.793723
CISD2	0.00351762	0.986884	0.00915474	0.793723
SH3GL3	0.277044	0.986884	0.00915545	0.793723
MRPL32	0.00836315	0.986884	0.0091634	0.793723
NT5C3A	0.109848	0.986884	0.00917834	0.793723
TF	0.0156104	0.986884	0.00920422	0.793723
SELP	0.0280297	0.986884	0.0092733	0.793723
CCL18	0.0547939	0.986884	0.00929443	0.793723
TPH1	0.263676	0.986884	0.00939587	0.793723
RRBP1	0.00613602	0.986884	0.00941603	0.793723
RGS19	0.179515	0.986884	0.00946075	0.793723
PGA4	0.119361	0.986884	0.0097257	0.793723
ADAMTS3	0.110077	0.986884	0.00996177	0.793723
INHBC	0.0180626	0.986884	0.0101012	0.793723
SIRPA	0.260074	0.986884	0.0101584	0.793723
CCDC92	0.220984	0.986884	0.0101689	0.793723
CYREN	0.0138485	0.986884	0.0102131	0.793723
IL17F	0.0791823	0.986884	0.0102838	0.793723
CUL9	0.0871152	0.986884	0.0104489	0.793723
TCTN2	0.708136	0.988677	0.0104799	0.793723
PQBP1	0.0842818	0.986884	0.0105023	0.793723
C3orf18	0.190605	0.986884	0.0108312	0.793723
ABHD4	0.489546	0.986884	0.0109647	0.793723
MUC1	0.034808	0.986884	0.0109854	0.793723
WISP1	0.0314313	0.986884	0.0111264	0.793723
MAGIX	0.0835904	0.986884	0.0111687	0.793723
NDP	0.0286825	0.986884	0.0111765	0.793723
ADM2	0.224026	0.986884	0.0113739	0.793723
C6orf58	0.0101066	0.986884	0.0114123	0.793723
SAT2	0.0287926	0.986884	0.0114871	0.793723
STAB2	0.0435854	0.986884	0.011536	0.793723
CSDE1	0.0738426	0.986884	0.0115784	0.793723
HPX	0.00810661	0.986884	0.0116015	0.793723
PROK1	0.0484962	0.986884	0.0116957	0.793723
AFP	0.117784	0.986884	0.0118673	0.793723
ANXA7	0.0244792	0.986884	0.011892	0.793723
CRYBB1	0.042431	0.986884	0.0120195	0.793723
CARD18	0.190058	0.986884	0.0121048	0.793723
PDCD6	0.0469616	0.986884	0.0123449	0.793723
FAIM	0.0658146	0.986884	0.0124082	0.793723
SLAMF8	0.132494	0.986884	0.0124473	0.793723
NTN1	0.00507998	0.986884	0.012579	0.793723
STAU2	0.0458395	0.986884	0.012624	0.793723
LDLRAD3	0.0135862	0.986884	0.0128125	0.793723
CRLF2	0.0331655	0.986884	0.0129917	0.793723
DNASE2B	0.0510902	0.986884	0.01335	0.793723
LGR5	0.222372	0.986884	0.0134515	0.793723
VPS9D1	0.120707	0.986884	0.0135285	0.793723
PRND	0.213049	0.986884	0.0138502	0.793723
VPS53	0.0274247	0.986884	0.0140096	0.793723
SERPINA3	0.00897569	0.986884	0.0141273	0.793723
NTS	0.0547517	0.986884	0.0142004	0.793723
WWP2	0.116689	0.986884	0.0142099	0.793723
TIMM23	0.130388	0.986884	0.0142128	0.793723
CTNNB1	0.434895	0.986884	0.0142432	0.793723
C1orf56	0.0634009	0.986884	0.0143867	0.793723
C5orf63	0.103545	0.986884	0.0144162	0.793723
CLEC2B	0.0680858	0.986884	0.0146003	0.793723
CAPNS2	0.131133	0.986884	0.0147692	0.793723
LOC102725035	0.0196466	0.986884	0.0148264	0.793723
NECTIN3	0.107595	0.986884	0.015046	0.793723
SMAD2	0.051371	0.986884	0.0151619	0.793723
C7	0.0231025	0.986884	0.0152126	0.793723
MRPL14	0.0575038	0.986884	0.0152167	0.793723
MATN3	0.0868268	0.986884	0.0155071	0.793723
RB1	0.137108	0.986884	0.0155101	0.793723
AKR1C1	0.0933322	0.986884	0.0155271	0.793723
CCL21	0.356159	0.986884	0.0157459	0.793723
FOXP3	0.370578	0.986884	0.0157674	0.793723
CCDC90B	0.041679	0.986884	0.0158648	0.793723
UGT1A1	0.747035	0.992039	0.0160297	0.793723
HIRIP3	0.270764	0.986884	0.0161902	0.793723
TSTA3	0.100873	0.986884	0.0162519	0.793723
MARK3	0.616553	0.986884	0.016364	0.793723
C4A	0.131121	0.986884	0.0163754	0.793723
PLEKHA1	0.160623	0.986884	0.0167498	0.793723
RAB2A	0.0152146	0.986884	0.0167597	0.793723
PRLH	0.161291	0.986884	0.0170122	0.793723
HDAC6	0.153027	0.986884	0.0170606	0.793723
SPCS1	0.101892	0.986884	0.017235	0.793723
NDUFAF5	0.615297	0.986884	0.0177035	0.793723
CFH	0.0947939	0.986884	0.0178343	0.793723
RAD18	0.0793078	0.986884	0.0179733	0.793723
SIRPA	0.0126286	0.986884	0.0180376	0.793723
GDF10	0.0494486	0.986884	0.0180912	0.793723
IL20RA	0.183936	0.986884	0.0184414	0.793723
RAB7B	0.0408388	0.986884	0.0185151	0.793723
IQCF3	0.118344	0.986884	0.018817	0.793723
POLI	0.0784749	0.986884	0.0189367	0.793723
KCNG4	0.15365	0.986884	0.018978	0.793723
HOXD4	0.202238	0.986884	0.0189999	0.793723
DHRS4	0.581786	0.986884	0.0190134	0.793723
SIGIRR	0.159509	0.986884	0.019355	0.793723
DTX1	0.244333	0.986884	0.0193784	0.793723
C4A	0.115941	0.986884	0.0193932	0.793723
RELB	0.113915	0.986884	0.0194236	0.793723
BTG4	0.0554426	0.986884	0.019727	0.793723
LOC100653049	0.52272	0.986884	0.0197534	0.793723
WAS	0.0980128	0.986884	0.019891	0.793723
C3	0.130206	0.986884	0.0199476	0.793723
DPYSL4	0.382523	0.986884	0.0200219	0.793723
CXCL9	0.0487687	0.986884	0.020446	0.793723
SNX17	0.267376	0.986884	0.0205295	0.793723
TFF3	0.404304	0.986884	0.0205898	0.793723
KCTD7	0.189569	0.986884	0.0206936	0.793723
S100A10	0.0501265	0.986884	0.0207093	0.793723
FAM89B	0.14593	0.986884	0.0207253	0.793723
UQCRB	0.148672	0.986884	0.0207502	0.793723
DLX2	0.388765	0.986884	0.021068	0.793723
KXD1	0.0600806	0.986884	0.0210925	0.793723
MEIS2	0.0861304	0.986884	0.0213447	0.793723
TMPRSS11D	0.0642584	0.986884	0.0215098	0.793723
GJA8	0.113686	0.986884	0.0215798	0.793723
CRIM1	0.0555099	0.986884	0.0217226	0.793723
TMED2	0.245692	0.986884	0.0217825	0.793723
NEIL2	0.090672	0.986884	0.0218181	0.793723
ITGAL	0.0815745	0.986884	0.0218551	0.793723
RNASE2	0.155385	0.986884	0.02191	0.793723
DUPD1	0.556918	0.986884	0.0220596	0.793723
EXOG	0.842138	0.996661	0.0220701	0.793723
C1QTNF9	0.055183	0.986884	0.0221294	0.793723
CARD9	0.0786998	0.986884	0.0221547	0.793723
USH1C	0.0339219	0.986884	0.0221997	0.793723
DCP1B	0.341744	0.986884	0.0223892	0.793723
ADGRE2	0.0238098	0.986884	0.0225955	0.793723
TNFSF15	0.698315	0.987233	0.0227863	0.793723
REM1	0.313689	0.986884	0.0228799	0.793723
TIMM10	0.0421351	0.986884	0.0229793	0.793723
GCNT4	0.100581	0.986884	0.0230674	0.793723
ST8SIA3	0.145118	0.986884	0.0230837	0.793723
ST8SIA1	0.270282	0.986884	0.0231964	0.793723
MALT1	0.166601	0.986884	0.023233	0.793723
JUP	0.223341	0.986884	0.0232493	0.793723
DEFB127	0.0104032	0.986884	0.0234752	0.793723
DRG1	0.0332269	0.986884	0.0234917	0.793723
LCNL1	0.173823	0.986884	0.023563	0.793723
MAP6D1	0.0782111	0.986884	0.02362	0.793723
TMEM190	0.0334734	0.986884	0.0238021	0.793723
AOC3	0.133719	0.986884	0.0240552	0.793723
PNMT	0.130992	0.986884	0.0241266	0.793723
PDCD4	0.130216	0.986884	0.024186	0.793723
MDM2	0.143795	0.986884	0.0242577	0.793723
PCSK1	0.0440148	0.986884	0.0244453	0.793723
TGM4	0.000408549	0.986884	0.0244964	0.793723
PHGDH	0.0763607	0.986884	0.0245183	0.793723
SLC6A16	0.00791122	0.986884	0.0245476	0.793723
CAVIN1	0.0955396	0.986884	0.024564	0.793723
CD34	0.095055	0.986884	0.0246269	0.793723
LOXL2	0.709112	0.988895	0.0247572	0.793723
VCX3A	0.193847	0.986884	0.0248484	0.793723
KPNA1	0.0618567	0.986884	0.024881	0.793723
ABCC6	0.112094	0.986884	0.0250072	0.793723
DEFB112	0.0703539	0.986884	0.0250417	0.793723
CPTP	0.327416	0.986884	0.0250827	0.793723
PLCXD3	0.0226151	0.986884	0.0250996	0.793723
EPHX2	0.715963	0.989431	0.0252849	0.793723
ANKRD16	0.119492	0.986884	0.0258312	0.793723
ARL4D	0.352766	0.986884	0.0259176	0.793723
OPTC	0.129131	0.986884	0.0259603	0.793723
WNT3A	0.202214	0.986884	0.0261293	0.793723
ADH1A	0.00588048	0.986884	0.0262851	0.793723
HK1	0.13253	0.986884	0.0263338	0.793723
INPP4B	0.365247	0.986884	0.0264765	0.793723
CHCHD7	0.10187	0.986884	0.0264887	0.793723
ZPLD1	0.411668	0.986884	0.026546	0.793723
ACBD4	0.142001	0.986884	0.0267145	0.793723
NUDC	0.0913523	0.986884	0.0267931	0.793723
LRRC4B	0.034617	0.986884	0.027412	0.793723
TANK	0.190048	0.986884	0.027452	0.793723
CYTH2	0.136277	0.986884	0.0275466	0.793723
COPS7B	0.0370748	0.986884	0.0275974	0.793723
MAPK12	0.108495	0.986884	0.0276061	0.793723
GLRX	0.564649	0.986884	0.0276092	0.793723
ENOX2	0.222497	0.986884	0.0277302	0.793723
CDH20	0.317645	0.986884	0.0277641	0.793723
IFNL1	0.10089	0.986884	0.0282085	0.793723
RABEPK	0.126735	0.986884	0.0282285	0.793723
SERF1B	0.18304	0.986884	0.0283865	0.793723
TMED10	0.0699748	0.986884	0.0287948	0.793723
CD80	0.106388	0.986884	0.0290518	0.793723
KNG1	0.169857	0.986884	0.0291481	0.793723
HOPX	0.0330077	0.986884	0.029257	0.793723
DEFB128	0.0632097	0.986884	0.0293059	0.793723
CSF3R	0.0919769	0.986884	0.0293122	0.793723
FEV	0.0518777	0.986884	0.0296346	0.793723
NDUFB6	0.44023	0.986884	0.029672	0.793723
ATP6V1F	0.107708	0.986884	0.0297022	0.793723
DBNL	0.258082	0.986884	0.0297849	0.793723
LIPK	0.158228	0.986884	0.0297998	0.793723
ART5	0.0781022	0.986884	0.030006	0.793723
KBTBD11	0.312296	0.986884	0.0301337	0.793723
UBE2R2	0.346104	0.986884	0.0303392	0.793723
MSTN	0.0271068	0.986884	0.0304341	0.793723
TMEM119	0.10396	0.986884	0.0306518	0.793723
KYAT1	0.238524	0.986884	0.0306603	0.793723
SEMA4G	0.321252	0.986884	0.0309197	0.793723
STX12	0.109818	0.986884	0.0310984	0.793723
NEFH	0.0822683	0.986884	0.0312987	0.793723
CCNH	0.32133	0.986884	0.0313182	0.793723
HES6	0.18225	0.986884	0.0314093	0.793723
CUBN	0.218173	0.986884	0.0314258	0.793723
MDK	0.0680635	0.986884	0.0316003	0.793723
ST6GALNAC1	0.126142	0.986884	0.0322109	0.793723
CSGALNACT2	0.176859	0.986884	0.0323012	0.793723
EPHB3	0.123797	0.986884	0.032431	0.793723
TPK1	0.359323	0.986884	0.0324753	0.793723
STK4	0.261836	0.986884	0.0325126	0.793723
FGF4	0.119464	0.986884	0.0325208	0.793723
ROS1	0.266718	0.986884	0.0327312	0.793723
CATIP	0.0487108	0.986884	0.0329329	0.793723
S100A3	0.159066	0.986884	0.0329553	0.793723
CD209	0.0751346	0.986884	0.0329696	0.793723
GTPBP10	0.11014	0.986884	0.0330117	0.793723
NRL	0.141981	0.986884	0.0332477	0.793723
AK5	0.0280337	0.986884	0.0334726	0.793723
DSCAML1	0.11987	0.986884	0.0335687	0.793723
ATXN10	0.360274	0.986884	0.0335707	0.793723
GSTA4	0.232465	0.986884	0.0339208	0.793723
SDCBP	0.0291562	0.986884	0.0339291	0.793723
NPDC1	0.107787	0.986884	0.0340075	0.793723
SYT8	0.40907	0.986884	0.034126	0.793723
SIRPG	0.0683702	0.986884	0.0342997	0.793723
EYS	0.0458658	0.986884	0.0343253	0.793723
GADD45GIP1	0.465924	0.986884	0.0346335	0.793723
SOST	0.0683535	0.986884	0.0346553	0.793723
WFIKKN2	0.033602	0.986884	0.0346994	0.793723
ZNF334	0.0625713	0.986884	0.0347427	0.793723
ESS2	0.334842	0.986884	0.0351191	0.793723
MTFR1	0.0940834	0.986884	0.0351558	0.793723
CPE	0.0765155	0.986884	0.0352616	0.793723
ADA	0.156885	0.986884	0.0354473	0.793723
NHP2	0.0287465	0.986884	0.0354751	0.793723
FGF16	0.293199	0.986884	0.0355245	0.793723
SULF2	0.360895	0.986884	0.0357412	0.793723
CA13	0.0514736	0.986884	0.0358197	0.793723
PAWR	0.163822	0.986884	0.0358239	0.793723
STIM1	0.17864	0.986884	0.0360818	0.793723
HPX	0.0198768	0.986884	0.0361402	0.793723
ZAP70	0.236421	0.986884	0.0364756	0.793723
HSPB1	0.109375	0.986884	0.0365249	0.793723
GCKR	0.261631	0.986884	0.0365816	0.793723
DCLK1	0.10992	0.986884	0.0365945	0.793723
PITX2	0.0612588	0.986884	0.0367438	0.793723
MAN2B2	0.864174	0.998182	0.0367909	0.793723
SIGLEC12	0.41603	0.986884	0.0369831	0.793723
EBAG9	0.0586482	0.986884	0.0370161	0.793723
ODC1	0.224696	0.986884	0.0370465	0.793723
PPP1R8	0.166337	0.986884	0.0371505	0.793723
UAP1	0.0698107	0.986884	0.037179	0.793723
GSTK1	0.134931	0.986884	0.0371842	0.793723
EHBP1	0.0334202	0.986884	0.0372585	0.793723
CTNNA3	0.170281	0.986884	0.0372586	0.793723
HSH2D	0.113366	0.986884	0.0373114	0.793723
HTATIP2	0.0119464	0.986884	0.037445	0.793723
ARC	0.089225	0.986884	0.0375922	0.793723
MICA	0.043235	0.986884	0.0379556	0.793723
TRIM62	0.0653033	0.986884	0.0380541	0.793723
GAB1	0.156608	0.986884	0.0382246	0.793723
ADH5	0.29908	0.986884	0.0382343	0.793723
EEF1E1	0.959672	0.999746	0.0383837	0.793723
DNMT3L	0.0994023	0.986884	0.0384061	0.793723
CD209	0.0890327	0.986884	0.0384714	0.793723
SPARC	0.0870897	0.986884	0.0386806	0.793723
ITGA5	0.056945	0.986884	0.0387259	0.793723
CLSTN2	0.199816	0.986884	0.0388814	0.793723
TPM1	0.00651059	0.986884	0.0389038	0.793723
PLVAP	0.0419672	0.986884	0.0392524	0.793723
RBBP4	0.146716	0.986884	0.0394033	0.793723
SNRPD2	0.299872	0.986884	0.0394197	0.793723
FAM234B	0.0591624	0.986884	0.0394789	0.793723
SAA4	0.0216817	0.986884	0.0395428	0.793723
APLN	0.261334	0.986884	0.0396838	0.793723
RNASE6	0.0733887	0.986884	0.0397311	0.793723
CENPW	0.219093	0.986884	0.0399323	0.793723
FSTL5	0.0454087	0.986884	0.0399771	0.793723
LRRC25	0.165275	0.986884	0.0401234	0.793723
ERLIN1	0.236056	0.986884	0.0401894	0.793723
DHX8	0.0717177	0.986884	0.0402468	0.793723
CD96	0.175257	0.986884	0.0403803	0.793723
LAT2	0.0183255	0.986884	0.0405428	0.793723
HES3	0.267738	0.986884	0.0409318	0.793723
PUS1	0.0817141	0.986884	0.040967	0.793723
PTP4A1	0.199125	0.986884	0.040995	0.793723
CARD17	0.01458	0.986884	0.0410288	0.793723
LRRC74A	0.125245	0.986884	0.0411856	0.793723
ITGA2B	0.241238	0.986884	0.0412029	0.793723
UPP2	0.0413103	0.986884	0.0412681	0.793723
GPX7	0.0372413	0.986884	0.0412983	0.793723
FZD10	0.194567	0.986884	0.0413132	0.793723
CEP76	0.325594	0.986884	0.0417021	0.793723
CSNK1D	0.0244609	0.986884	0.0418863	0.793723
PCDH12	0.00541685	0.986884	0.0421671	0.793723
FNDC4	0.147229	0.986884	0.0422035	0.793723
RRAGC	0.446447	0.986884	0.0423253	0.793723
FLT3	0.368303	0.986884	0.0424683	0.793723
IL22	0.0225317	0.986884	0.042474	0.793723
EZH2	0.668583	0.986884	0.0425056	0.793723
MYLPF	0.408384	0.986884	0.0426471	0.793723
CDCP1	0.303796	0.986884	0.0426793	0.793723
CD74	0.391332	0.986884	0.0426829	0.793723
MASP1	0.260072	0.986884	0.0427097	0.793723
EXTL2	0.280571	0.986884	0.0427922	0.793723
LRIT2	0.446845	0.986884	0.0428035	0.793723
PKN1	0.229933	0.986884	0.0428298	0.793723
TLR3	0.243495	0.986884	0.0429609	0.793723
VILL	0.0733189	0.986884	0.0431976	0.793723
C14orf180	0.175826	0.986884	0.0432161	0.793723
SYTL2	0.0936209	0.986884	0.0432771	0.793723
TCEA2	0.342191	0.986884	0.043376	0.793723
GALP	0.090289	0.986884	0.0435342	0.793723
SRC	0.632449	0.986884	0.0435756	0.793723
CSMD1	0.233953	0.986884	0.0437149	0.793723
IL36A	0.765435	0.992438	0.0437919	0.793723
SLC14A1	0.242242	0.986884	0.0438349	0.793723
IRF8	0.282961	0.986884	0.0438743	0.793723
MRTO4	0.0824273	0.986884	0.0440648	0.793723
RPS6KB1	0.300101	0.986884	0.0440832	0.793723
IL12B	0.597464	0.986884	0.0440961	0.793723
SQSTM1	0.787946	0.993966	0.0441958	0.793723
SCT	0.23921	0.986884	0.0442294	0.793723
DAG1	0.253181	0.986884	0.0444581	0.793723
DNAJB2	0.202898	0.986884	0.0444925	0.793723
MTHFSD	0.0796017	0.986884	0.0446782	0.793723
COL25A1	0.235589	0.986884	0.0447126	0.793723
F3	0.0747125	0.986884	0.0447601	0.793723
HOXC11	0.279302	0.986884	0.0450453	0.793723
FXN	0.0181803	0.986884	0.0451965	0.793723
PRRG1	0.112608	0.986884	0.0452046	0.793723
SELE	0.135909	0.986884	0.0452559	0.793723
ANXA7	0.0710496	0.986884	0.0453372	0.793723
TRIO	0.16612	0.986884	0.0455266	0.793723
NLGN1	0.314179	0.986884	0.0456017	0.793723
BMP6	0.521321	0.986884	0.0456232	0.793723
KHDC1L	0.417067	0.986884	0.0456759	0.793723
CRCP	0.174491	0.986884	0.045907	0.793723
EIF4EBP3	0.376871	0.986884	0.046053	0.793723
SLC25A1	0.413873	0.986884	0.0461042	0.793723
FST	0.397478	0.986884	0.0462537	0.793723
UBC	0.0793627	0.986884	0.046278	0.793723
NUMBL	0.652844	0.986884	0.0463128	0.793723
ADSS	0.335387	0.986884	0.0465677	0.793723
ITCH	0.0701572	0.986884	0.0468482	0.793723
DUSP10	0.149365	0.986884	0.0470017	0.793723
ANGPT1	0.142363	0.986884	0.0472079	0.793723
PRKAR1B	0.737826	0.992039	0.0472087	0.793723
DUS2	0.210077	0.986884	0.0473143	0.793723
FGA	0.0201917	0.986884	0.0473854	0.793723
MTRF1L	0.0338475	0.986884	0.0475294	0.793723
CDH17	0.0919793	0.986884	0.0475429	0.793723
PLCG2	0.0487109	0.986884	0.0477007	0.793723
SEL1L2	0.322385	0.986884	0.047828	0.793723
MTHFD2L	0.144666	0.986884	0.0479507	0.793723
KCTD13	0.226372	0.986884	0.0481326	0.793723
KAT2B	0.131429	0.986884	0.0483547	0.793723
HSD11B1	0.64253	0.986884	0.0486043	0.793723
PCDHGC3	0.377207	0.986884	0.0486232	0.793723
SERPINE2	0.0804046	0.986884	0.0487321	0.793723
ARMC5	0.393315	0.986884	0.0487561	0.793723
JUN	0.42408	0.986884	0.0488783	0.793723
NEGR1	0.201458	0.986884	0.0488857	0.793723
TCN2	0.0477813	0.986884	0.0489964	0.793723
TMEM230	0.898036	0.998529	0.0491174	0.793723
PAPOLG	0.188026	0.986884	0.0492368	0.793723
HGFAC	0.39278	0.986884	0.0493797	0.793723
KRT16	0.288919	0.986884	0.0494205	0.793723
FKBP1A	0.14679	0.986884	0.0495064	0.793723
RBP4	0.486049	0.986884	0.0495087	0.793723
PRDM4	0.174845	0.986884	0.0496806	0.793723
MGAT5	0.544957	0.986884	0.0498351	0.793723
ITGB2	0.187984	0.986884	0.049857	0.793723
HES1	0.235659	0.986884	0.0500905	0.793723
TBX22	0.255457	0.986884	0.0501049	0.793723
LRP1B	0.0729898	0.986884	0.0501439	0.793723
CDKN2C	0.179022	0.986884	0.0502905	0.793723
ZNF41	0.216069	0.986884	0.0505719	0.793723
PGRMC2	0.299674	0.986884	0.0506967	0.793723
PNOC	0.287064	0.986884	0.0507618	0.793723
GGT5	0.316616	0.986884	0.050822	0.793723
TNFRSF12A	0.0702009	0.986884	0.0508456	0.793723
SNRPE	0.0989632	0.986884	0.0512168	0.793723
CTSH	0.321383	0.986884	0.051218	0.793723
MSRB2	0.122828	0.986884	0.05123	0.793723
ANKRD63	0.155198	0.986884	0.0512578	0.793723
KCTD7	0.669073	0.986884	0.0512776	0.793723
DPYSL2	0.00689977	0.986884	0.0512812	0.793723
EMC4	0.372556	0.986884	0.051309	0.793723
FBXO3	0.260468	0.986884	0.0513707	0.793723
UNC93B1	0.27895	0.986884	0.0515099	0.793723
KIR3DL2	0.154566	0.986884	0.0516929	0.793723
CUZD1	0.100745	0.986884	0.0518171	0.793723
RAG1	0.0467887	0.986884	0.0519576	0.793723
EIF4H	0.0470387	0.986884	0.0521517	0.793723
SDHAF2	0.0473557	0.986884	0.0523495	0.793723
CRIP1	0.33775	0.986884	0.0523597	0.793723
BRICD5	0.0806081	0.986884	0.0525041	0.793723
TNFRSF13B	0.039602	0.986884	0.0525337	0.793723
CPLX1	0.00898421	0.986884	0.0526321	0.793723
ETV4	0.217677	0.986884	0.0527189	0.793723
HSPB3	0.226205	0.986884	0.0528085	0.793723
TFR2	0.309038	0.986884	0.0528367	0.793723
COMMD6	0.43023	0.986884	0.0529103	0.793723
ITGA6	0.242613	0.986884	0.0529106	0.793723
NECAB1	0.601051	0.986884	0.05316	0.793723
ENTPD3	0.320829	0.986884	0.0532082	0.793723
WDYHV1	0.138876	0.986884	0.0532572	0.793723
TNNT3	0.185027	0.986884	0.0534049	0.793723
NPIPB3	0.230532	0.986884	0.0534438	0.793723
STAB1	0.0644405	0.986884	0.0534743	0.793723
DSCAM	0.00366006	0.986884	0.0535666	0.793723
C1QTNF1	0.273929	0.986884	0.0537391	0.793723
RACGAP1	0.188192	0.986884	0.0539717	0.793723
RND3	0.227771	0.986884	0.0541247	0.793723
SAR1B	0.158565	0.986884	0.0543982	0.793723
LGSN	0.501582	0.986884	0.0545617	0.793723
COG8	0.292846	0.986884	0.0547104	0.793723
RBP1	0.166349	0.986884	0.0548648	0.793723
RBM46	0.0715139	0.986884	0.0549571	0.793723
PCDHGA2	0.0549562	0.986884	0.0549712	0.793723
ERN1	0.322845	0.986884	0.0551465	0.793723
SCGB3A1	0.136169	0.986884	0.0552635	0.793723
SMN1	0.0848689	0.986884	0.0552796	0.793723
IL18RAP	0.134045	0.986884	0.0552827	0.793723
OPRPN	0.210668	0.986884	0.0553938	0.793723
GXYLT1	0.162559	0.986884	0.0555195	0.793723
F2	0.0810334	0.986884	0.055687	0.793723
TCP10	0.426563	0.986884	0.0557988	0.793723
UBE2T	0.144089	0.986884	0.055844	0.793723
SMAD3	0.63502	0.986884	0.0559736	0.793723
CYTIP	0.899522	0.998529	0.0559935	0.793723
CA5B	0.347724	0.986884	0.0560824	0.793723
SF3B6	0.0203077	0.986884	0.0561058	0.793723
EDF1	0.457509	0.986884	0.0563555	0.793723
ITGAV	0.0999205	0.986884	0.0564656	0.793723
ARPP19	0.17708	0.986884	0.0566049	0.793723
LRRC25	0.423345	0.986884	0.0567668	0.793723
KLK11	0.215254	0.986884	0.0568596	0.793723
KCNRG	0.164689	0.986884	0.056863	0.793723
C1orf115	0.0599003	0.986884	0.0569127	0.793723
BLOC1S6	0.0302836	0.986884	0.057004	0.793723
KPNA4	0.152866	0.986884	0.0570178	0.793723
PRKACA	0.0242674	0.986884	0.0572305	0.793723
RELT	0.211654	0.986884	0.057307	0.793723
STX1A	0.567222	0.986884	0.0573504	0.793723
PKDCC	0.376016	0.986884	0.0574	0.793723
AHSG	0.516241	0.986884	0.0575316	0.793723
CNGA2	0.133159	0.986884	0.0575668	0.793723
IL36B	0.0129637	0.986884	0.0575953	0.793723
GZMK	0.112146	0.986884	0.0576699	0.793723
NTF4	0.135655	0.986884	0.0577667	0.793723
PRL	0.0481618	0.986884	0.0577978	0.793723
TNFSF14	0.304583	0.986884	0.0578784	0.793723
LRRN1	0.122468	0.986884	0.0581241	0.793723
DNM1	0.220399	0.986884	0.0581379	0.793723
RNF148	0.424907	0.986884	0.0582311	0.793723
MRPL55	0.355118	0.986884	0.058552	0.793723
PPM1L	0.165102	0.986884	0.0586209	0.793723
FKBP1B	0.539044	0.986884	0.0590182	0.793723
PPARGC1A	0.201405	0.986884	0.0591251	0.793723
CLEC2D	0.237738	0.986884	0.0591764	0.793723
2023-09-01	0.394002	0.986884	0.0591805	0.793723
UBE2L6	0.161194	0.986884	0.0592358	0.793723
MOG	0.302647	0.986884	0.0592452	0.793723
SKA1	0.0513593	0.986884	0.059287	0.793723
EPB41	0.0530697	0.986884	0.0593385	0.793723
ARHGAP26	0.0454757	0.986884	0.0595462	0.793723
SRP19	0.267594	0.986884	0.0595838	0.793723
ACVRL1	0.43802	0.986884	0.0596954	0.793723
SYN3	0.103347	0.986884	0.0597965	0.793723
GFAP	0.73125	0.992039	0.0598664	0.793723
TOX3	0.129096	0.986884	0.0598912	0.793723
AK4	0.372112	0.986884	0.0600796	0.793723
IL11	0.132852	0.986884	0.0601685	0.793723
DUSP4	0.352527	0.986884	0.0603277	0.793723
RPL38	0.0212307	0.986884	0.0603387	0.793723
APBB1	0.0322876	0.986884	0.0604031	0.793723
TTC33	0.265417	0.986884	0.0604271	0.793723
SRA1	0.442675	0.986884	0.0604657	0.793723
ANXA1	0.206888	0.986884	0.0605155	0.793723
HAVCR1	0.180582	0.986884	0.0606121	0.793723
BRDT	0.262676	0.986884	0.0610374	0.793723
ZCCHC17	0.676303	0.986884	0.061075	0.793723
CA9	0.115035	0.986884	0.0614448	0.793723
INHBA	0.102101	0.986884	0.0615272	0.793723
CRIM1	0.123874	0.986884	0.06172	0.793723
CUL4B	0.0981488	0.986884	0.0618716	0.793723
WIF1	0.0125975	0.986884	0.061888	0.793723
CASQ1	0.185255	0.986884	0.0619066	0.793723
MUC1	0.0180695	0.986884	0.0620056	0.793723
KDELC1	0.325996	0.986884	0.0622159	0.793723
ACSS2	0.154616	0.986884	0.0624659	0.793723
SENP7	0.0338287	0.986884	0.0626159	0.793723
C22orf15	0.228825	0.986884	0.0626494	0.793723
IGFBP6	0.11979	0.986884	0.0626511	0.793723
CD300LG	0.0650594	0.986884	0.0627423	0.793723
INSL3	0.703677	0.987233	0.0628164	0.793723
HBD	0.257041	0.986884	0.0629933	0.793723
MCF2L	0.299639	0.986884	0.0631108	0.793723
DSC1	0.462673	0.986884	0.0632373	0.793723
ICAM3	0.318292	0.986884	0.0632495	0.793723
C1orf50	0.0766967	0.986884	0.0633268	0.793723
C4orf36	0.434572	0.986884	0.0634493	0.793723
SLC41A2	0.220573	0.986884	0.0634967	0.793723
MYB	0.327441	0.986884	0.0634972	0.793723
TBC1D5	0.226612	0.986884	0.0635331	0.793723
VAMP2	0.0807208	0.986884	0.0636497	0.793723
PBRM1	0.0504876	0.986884	0.0636576	0.793723
PRKN	0.174846	0.986884	0.0636772	0.793723
ITM2C	0.35238	0.986884	0.0638058	0.793723
REG3G	0.0791714	0.986884	0.0638846	0.793723
RND1	0.0676089	0.986884	0.063941	0.793723
PCP4L1	0.100509	0.986884	0.064074	0.793723
ERAP1	0.116033	0.986884	0.0642062	0.793723
PLSCR3	0.284696	0.986884	0.0642962	0.793723
BMPR2	0.642558	0.986884	0.0644094	0.793723
SLC25A18	0.100666	0.986884	0.0645081	0.793723
KPNA6	0.211862	0.986884	0.0645949	0.793723
TBX5	0.178347	0.986884	0.064659	0.793723
ECE1	0.406847	0.986884	0.0646695	0.793723
MAP1LC3B2	0.0958849	0.986884	0.0650544	0.793723
SLC25A38	0.562052	0.986884	0.0653842	0.793723
SERPINC1	0.0441813	0.986884	0.0655125	0.793723
FER	0.131701	0.986884	0.0656286	0.793723
RPS7	0.210901	0.986884	0.0658772	0.793723
ARFIP2	0.0541767	0.986884	0.0661333	0.793723
CCL7	0.205643	0.986884	0.066252	0.793723
EPDR1	0.161758	0.986884	0.0663812	0.793723
GRB2	0.0817161	0.986884	0.0664002	0.793723
HGFAC	0.403123	0.986884	0.0665327	0.793723
FAM151B	0.162405	0.986884	0.0666448	0.793723
FNTA	0.0416763	0.986884	0.0667377	0.793723
MUC16	0.050265	0.986884	0.0669633	0.793723
MAGEB10	0.205924	0.986884	0.0669699	0.793723
UCHL1	0.131642	0.986884	0.0670438	0.793723
AMH	0.196539	0.986884	0.06738	0.793723
KCTD15	0.535829	0.986884	0.0674793	0.793723
IL12RB2	0.0815098	0.986884	0.0676151	0.793723
PCK1	0.439207	0.986884	0.0676324	0.793723
MRPL10	0.314135	0.986884	0.0676901	0.793723
ALOX15B	0.151578	0.986884	0.0677722	0.793723
TMCC3	0.498033	0.986884	0.0678236	0.793723
PAK4	0.18313	0.986884	0.0678819	0.793723
ATAD2	0.430982	0.986884	0.068034	0.793723
GTSF1	0.130275	0.986884	0.068142	0.793723
DMC1	0.396772	0.986884	0.0681544	0.793723
SERPINE2	0.0508643	0.986884	0.0682319	0.793723
PSG4	0.114644	0.986884	0.0683817	0.793723
STX1A	0.361629	0.986884	0.0684462	0.793723
LCN10	0.237677	0.986884	0.0685464	0.793723
RALB	0.108687	0.986884	0.068619	0.793723
THBS2	0.110719	0.986884	0.0688814	0.793723
SRFBP1	0.480231	0.986884	0.0691317	0.793723
BACH1	0.443123	0.986884	0.0692628	0.793723
MTMR6	0.204193	0.986884	0.0692808	0.793723
PITPNB	0.418605	0.986884	0.0695649	0.793723
HAT1	0.0814523	0.986884	0.0696539	0.793723
PI3	0.340209	0.986884	0.0696761	0.793723
TFF1	0.195035	0.986884	0.0698783	0.793723
ATRN	0.306065	0.986884	0.0698794	0.793723
CDK1	0.308151	0.986884	0.0700166	0.793723
ITGA2B	0.205795	0.986884	0.0705126	0.793723
SEMA3B	0.00537376	0.986884	0.0706728	0.793723
MST1R	0.239052	0.986884	0.0707596	0.793723
FAM24B	0.069364	0.986884	0.0709852	0.793723
N6AMT1	0.860733	0.997385	0.0715176	0.793723
FCAMR	0.0771249	0.986884	0.0715763	0.793723
SMNDC1	0.140381	0.986884	0.0716558	0.793723
IFRD1	0.05796	0.986884	0.0719935	0.793723
CEACAM3	0.273175	0.986884	0.0721092	0.793723
PPM1D	0.364769	0.986884	0.0721872	0.793723
RAD1	0.159305	0.986884	0.0722147	0.793723
ARL9	0.116563	0.986884	0.0722347	0.793723
FGF8	0.292047	0.986884	0.0724221	0.793723
AOC2	0.23884	0.986884	0.0724591	0.793723
USP46	0.0383459	0.986884	0.0725017	0.793723
BMP6	0.283201	0.986884	0.0725172	0.793723
FTMT	0.937688	0.998529	0.0725643	0.793723
UBE2F	0.0163878	0.986884	0.0728642	0.793723
CRMP1	0.381408	0.986884	0.0729755	0.793723
CTRL	0.230059	0.986884	0.0729933	0.793723
DNAJA2	0.205117	0.986884	0.073101	0.793723
HHEX	0.441403	0.986884	0.0731018	0.793723
FAIM	0.265676	0.986884	0.0731045	0.793723
PXDNL	0.0732488	0.986884	0.0734503	0.793723
MXRA8	0.0848585	0.986884	0.073808	0.793723
TMEM38B	0.282506	0.986884	0.0739214	0.793723
ARF6	0.100177	0.986884	0.0740152	0.793723
TMEM132C	0.34284	0.986884	0.0741833	0.793723
FCRL2	0.17772	0.986884	0.0742274	0.793723
CLEC1A	0.0531921	0.986884	0.0742931	0.793723
BAMBI	0.416836	0.986884	0.0745226	0.793723
PPA1	0.495231	0.986884	0.0745271	0.793723
DCT	0.426908	0.986884	0.0745727	0.793723
ENGASE	0.0773731	0.986884	0.0746046	0.793723
FAM110A	0.5643	0.986884	0.0746499	0.793723
ADAM8	0.0867481	0.986884	0.0746691	0.793723
NTRK1	0.116109	0.986884	0.0747472	0.793723
FAHD2A	0.438006	0.986884	0.0751073	0.793723
COMTD1	0.638389	0.986884	0.0752125	0.793723
ADIPOQ	0.304367	0.986884	0.0753438	0.793723
SAMM50	0.701683	0.987233	0.0754244	0.793723
TMEM225B	0.880686	0.998529	0.0755497	0.793723
PDE2A	0.0872279	0.986884	0.0756389	0.793723
KCNA10	0.463041	0.986884	0.0758012	0.793723
WRNIP1	0.398542	0.986884	0.0759935	0.793723
ATP1B1	0.261158	0.986884	0.0760269	0.793723
ADCYAP1	0.178514	0.986884	0.0760294	0.793723
OLAH	0.610302	0.986884	0.0761012	0.793723
MLX	0.723767	0.990353	0.076117	0.793723
EPHA4	0.266641	0.986884	0.0762182	0.793723
SPHK2	0.11766	0.986884	0.0762398	0.793723
BTC	0.0825066	0.986884	0.0763078	0.793723
DUSP26	0.479213	0.986884	0.0763843	0.793723
PSG1	0.0437985	0.986884	0.0766973	0.793723
IGHG1	0.364648	0.986884	0.0767427	0.793723
FCGR1A	0.0931695	0.986884	0.076779	0.793723
GPR101	0.375883	0.986884	0.0769074	0.793723
GIMAP7	0.0420484	0.986884	0.0771148	0.793723
ETFA	0.237105	0.986884	0.0774291	0.793723
KEAP1	0.663278	0.986884	0.0774575	0.793723
ZWINT	0.91277	0.998529	0.077461	0.793723
APOC1	0.0369675	0.986884	0.077472	0.793723
CNDP2	0.167882	0.986884	0.0775665	0.793723
ARL5A	0.773401	0.992871	0.0777555	0.793723
SND1	0.209224	0.986884	0.077838	0.793723
DEFB135	0.0584742	0.986884	0.0780033	0.793723
DRGX	0.134615	0.986884	0.0780948	0.793723
TECTB	0.342656	0.986884	0.0781267	0.793723
GTF2E1	0.897455	0.998529	0.0782445	0.793723
TXNDC11	0.0205001	0.986884	0.0784899	0.793723
APOE	0.387473	0.986884	0.0786875	0.793723
COASY	0.380958	0.986884	0.0788879	0.793723
TK1	0.13323	0.986884	0.0789123	0.793723
LRFN5	0.351227	0.986884	0.0789303	0.793723
PROM1	0.462376	0.986884	0.0789816	0.793723
KCNE3	0.0980554	0.986884	0.0790685	0.793723
CKMT1B	0.0220312	0.986884	0.0791443	0.793723
GPR26	0.449173	0.986884	0.0791527	0.793723
LRP6	0.307021	0.986884	0.0792373	0.793723
LYPLAL1	0.13541	0.986884	0.0792555	0.793723
IRF5	0.550681	0.986884	0.0792702	0.793723
C1D	0.254084	0.986884	0.0793088	0.793723
ITPKC	0.00349285	0.986884	0.0793918	0.793723
ADGRF5	0.201537	0.986884	0.0793983	0.793723
MBD1	0.745755	0.992039	0.0794091	0.793723
ARL2	0.304758	0.986884	0.079442	0.793723
NPW	0.225192	0.986884	0.0795051	0.793723
POLB	0.259667	0.986884	0.0796174	0.793723
MLF1	0.199343	0.986884	0.0797273	0.793723
ROCK2	0.107378	0.986884	0.0797623	0.793723
PSMA1	0.237704	0.986884	0.0798315	0.793723
SERAC1	0.207894	0.986884	0.0799404	0.793723
G0S2	0.254039	0.986884	0.0799546	0.793723
PLPP4	0.464118	0.986884	0.0800045	0.793723
TCEAL2	0.295535	0.986884	0.0801474	0.793723
SYTL1	0.10875	0.986884	0.0804821	0.793723
CKS1B	0.694926	0.987233	0.0806311	0.793723
TAC4	0.507181	0.986884	0.0807161	0.793723
FAHD1	0.0390639	0.986884	0.0810319	0.793723
DNAJC4	0.371585	0.986884	0.0810344	0.793723
FABP1	0.0404658	0.986884	0.0811092	0.793723
JPH3	0.057101	0.986884	0.0811928	0.793723
METAP1	0.0939736	0.986884	0.0812308	0.793723
RTP4	0.571098	0.986884	0.0815966	0.793723
MYZAP	0.15694	0.986884	0.0816076	0.793723
FOSL2	0.387301	0.986884	0.0817407	0.793723
NHEJ1	0.14645	0.986884	0.0820058	0.793723
NUDCD3	0.0739382	0.986884	0.0821203	0.793723
GDF2	0.263779	0.986884	0.0821821	0.793723
NOV	0.213313	0.986884	0.0824919	0.793723
SVEP1	0.156456	0.986884	0.0825004	0.793723
TMEM154	0.383238	0.986884	0.0825378	0.793723
TMUB1	0.0941713	0.986884	0.0828228	0.793723
PES1	0.132057	0.986884	0.0828351	0.793723
HIST1H2AI	0.06611	0.986884	0.0828918	0.793723
PRR27	0.312193	0.986884	0.0831525	0.793723
CHST3	0.0995183	0.986884	0.08335	0.793723
APP	0.280655	0.986884	0.083374	0.793723
CPM	0.541328	0.986884	0.0834556	0.793723
DEFB132	0.441853	0.986884	0.0834919	0.793723
ITIH1	0.134411	0.986884	0.0835275	0.793723
NPS	0.29191	0.986884	0.0836678	0.793723
KRT19	0.720342	0.989431	0.0836856	0.793723
DCUN1D1	0.137424	0.986884	0.0837156	0.793723
PRCP	0.131152	0.986884	0.0840303	0.793723
ATG3	0.158517	0.986884	0.0840801	0.793723
DPP10	0.0902761	0.986884	0.0841464	0.793723
PPIE	0.191227	0.986884	0.084167	0.793723
FIS1	0.0771195	0.986884	0.0844188	0.793723
CRIM1	0.127299	0.986884	0.084606	0.793723
TJP1	0.0688206	0.986884	0.0846199	0.793723
CEBPB	0.655583	0.986884	0.0848267	0.793723
GSTP1	0.453303	0.986884	0.084959	0.793723
SSB	0.270596	0.986884	0.0850732	0.793723
PMVK	0.377234	0.986884	0.085146	0.793723
HEY1	0.173265	0.986884	0.0851586	0.793723
FBLN7	0.164497	0.986884	0.0853236	0.793723
FIG4	0.186309	0.986884	0.0855845	0.793723
MMADHC	0.357276	0.986884	0.0856265	0.793723
NPM1	0.603513	0.986884	0.0859285	0.793723
LILRB2	0.20529	0.986884	0.0859694	0.793723
PSG3	0.205275	0.986884	0.0860109	0.793723
APOL1	0.14232	0.986884	0.0860498	0.793723
WFIKKN2	0.0342941	0.986884	0.0860553	0.793723
RGS3	0.244742	0.986884	0.0860611	0.793723
PCDHB7	0.554237	0.986884	0.0860667	0.793723
STMN3	0.489415	0.986884	0.0860749	0.793723
CAMK2N2	0.373583	0.986884	0.0860907	0.793723
DEFB103A	0.206456	0.986884	0.0860921	0.793723
GAGE2C	0.607812	0.986884	0.0862477	0.793723
FGF8	0.0457824	0.986884	0.0863168	0.793723
SNRPB2	0.233904	0.986884	0.0863334	0.793723
CD22	0.385499	0.986884	0.086479	0.793723
DAB2	0.221231	0.986884	0.0866532	0.793723
VPS26B	0.0935361	0.986884	0.0866653	0.793723
HSD17B11	0.778642	0.993966	0.0868023	0.793723
NUMB	0.0457416	0.986884	0.0870014	0.793723
HEXIM2	0.629544	0.986884	0.087099	0.793723
FLRT1	0.582728	0.986884	0.0871046	0.793723
UCN3	0.145818	0.986884	0.0871767	0.793723
CCNA2	0.186008	0.986884	0.0872133	0.793723
UBE2M	0.280785	0.986884	0.0873834	0.793723
IL6	0.765027	0.992084	0.087488	0.793723
CDHR1	0.25101	0.986884	0.0876472	0.793723
DDX25	0.119188	0.986884	0.0877605	0.793723
CERS5	0.141668	0.986884	0.0877911	0.793723
IL1RAPL2	0.166282	0.986884	0.0878125	0.793723
DDC	0.105006	0.986884	0.087987	0.793723
BMP3	0.111357	0.986884	0.088183	0.793723
PHETA2	0.315643	0.986884	0.0882611	0.793723
HMGN1	0.185186	0.986884	0.0882849	0.793723
SH3BGRL	0.4494	0.986884	0.0885727	0.793723
PIM2	0.00945923	0.986884	0.088685	0.793723
TP53	0.164344	0.986884	0.0887152	0.793723
LRRC20	0.0903313	0.986884	0.088783	0.793723
ADGRB1	0.234964	0.986884	0.0888257	0.793723
MYORG	0.230365	0.986884	0.0888858	0.793723
GRB7	0.330268	0.986884	0.0889472	0.793723
CSNK2A2	0.481561	0.986884	0.0889723	0.793723
ID1	0.630807	0.986884	0.0889888	0.793723
HGD	0.106655	0.986884	0.0890963	0.793723
HIST3H2A	0.0685537	0.986884	0.089152	0.793723
ACADS	0.335913	0.986884	0.0892566	0.793723
NNAT	0.224793	0.986884	0.0894068	0.793723
DCPS	0.860069	0.997385	0.0894471	0.793723
CPQ	0.184942	0.986884	0.0894679	0.793723
RETNLB	0.526014	0.986884	0.0894753	0.793723
MESD	0.167451	0.986884	0.0896532	0.793723
RERG	0.287328	0.986884	0.089747	0.793723
SGTB	0.0930748	0.986884	0.0897908	0.793723
RNF128	0.377521	0.986884	0.0898516	0.793723
PCDHGC5	0.09306	0.986884	0.0898736	0.793723
TLR1	0.166045	0.986884	0.0899982	0.793723
CLPS	0.108892	0.986884	0.0901166	0.793723
PAXIP1	0.365466	0.986884	0.0902057	0.793723
DUSP13	0.165038	0.986884	0.0903455	0.793723
SLC5A5	0.0967276	0.986884	0.090787	0.793723
BMP3	0.207009	0.986884	0.0909288	0.793723
ALG2	0.125873	0.986884	0.0909635	0.793723
IL18R1	0.609311	0.986884	0.0910672	0.793723
B3GNT2	0.437027	0.986884	0.0910989	0.793723
CYP3A4	0.140131	0.986884	0.0911797	0.793723
GBP6	0.218788	0.986884	0.0912285	0.793723
RUFY1	0.532057	0.986884	0.0913178	0.793723
POLR3K	0.0739184	0.986884	0.0913612	0.793723
HSCB	0.535649	0.986884	0.091417	0.793723
ARPC2	0.316638	0.986884	0.0915158	0.793723
C2orf66	0.864845	0.998256	0.0915159	0.793723
FAM3D	0.202797	0.986884	0.0915855	0.793723
CCDC43	0.382383	0.986884	0.0917065	0.793723
PTGES3	0.584226	0.986884	0.0917209	0.793723
SVEP1	0.347828	0.986884	0.0919066	0.793723
PRPS1	0.0570454	0.986884	0.0919898	0.793723
MITF	0.216536	0.986884	0.0920334	0.793723
CD207	0.339134	0.986884	0.0920743	0.793723
FAM107A	0.182074	0.986884	0.0925264	0.793723
ARF3	0.115439	0.986884	0.0926174	0.793723
CT45A1	0.260816	0.986884	0.092637	0.793723
SPSB1	0.349995	0.986884	0.0929784	0.793723
NUDT2	0.015759	0.986884	0.0931076	0.793723
GSTM5	0.18836	0.986884	0.0931392	0.793723
FAM50A	0.0306656	0.986884	0.0932906	0.793723
VIM	0.0394785	0.986884	0.0937156	0.793723
PVRIG	0.212334	0.986884	0.0937831	0.793723
CDK15	0.535307	0.986884	0.0939132	0.793723
ANXA11	0.132612	0.986884	0.0939178	0.793723
ARRDC5	0.671949	0.986884	0.0939993	0.793723
SGK1	0.0367341	0.986884	0.0940478	0.793723
VDR	0.397029	0.986884	0.0944456	0.793723
RAB3D	0.0150109	0.986884	0.0944597	0.793723
PPARG	0.256185	0.986884	0.0945169	0.793723
VLDLR	0.224343	0.986884	0.0946682	0.793723
AAMDC	0.38387	0.986884	0.094866	0.793723
EMC10	0.103364	0.986884	0.0948798	0.793723
IL37	0.39112	0.986884	0.0949387	0.793723
BID	0.032805	0.986884	0.0949899	0.793723
RFNG	0.854984	0.997181	0.0952007	0.793723
SSRP1	0.25151	0.986884	0.0952819	0.793723
INO80E	0.0887612	0.986884	0.0955343	0.793723
TRAPPC4	0.633828	0.986884	0.0956527	0.793723
BPIFB1	0.58442	0.986884	0.095871	0.793723
PIP	0.0491462	0.986884	0.0960301	0.793723
RNASE3	0.214913	0.986884	0.0961283	0.793723
EFNA1	0.183672	0.986884	0.0962338	0.793723
IL17RA	0.297787	0.986884	0.0965315	0.793723
HPCAL1	0.0150565	0.986884	0.0965343	0.793723
ALPI	0.44144	0.986884	0.096733	0.793723
BRAF	0.299584	0.986884	0.0968083	0.793723
MYNN	0.152721	0.986884	0.0970992	0.793723
SEMA6A	0.24912	0.986884	0.0971286	0.793723
WIF1	0.218117	0.986884	0.0972838	0.793723
GOSR1	0.440312	0.986884	0.0973021	0.793723
KIR2DL4	0.0966517	0.986884	0.0973638	0.793723
RPS6KA6	0.282314	0.986884	0.0973823	0.793723
TRIL	0.128189	0.986884	0.0974258	0.793723
LCN1	0.049625	0.986884	0.0975431	0.793723
EEF1A1	0.187416	0.986884	0.0976899	0.793723
GPR107	0.369235	0.986884	0.0976968	0.793723
ACADSB	0.157678	0.986884	0.0978362	0.793723
LILRB4	0.139187	0.986884	0.097876	0.793723
LRRC37A2	0.0975292	0.986884	0.0978786	0.793723
KCNAB3	0.372623	0.986884	0.0979004	0.793723
TMA16	0.155679	0.986884	0.0981224	0.793723
CRYL1	0.226554	0.986884	0.0981823	0.793723
CPLX3	0.270721	0.986884	0.0982748	0.793723
KIR3DL1	0.0701408	0.986884	0.0984699	0.793723
SRC	0.301795	0.986884	0.0985014	0.793723
DCAF5	0.219393	0.986884	0.0985513	0.793723
SOSTDC1	0.400787	0.986884	0.0987845	0.793723
USP21	0.396293	0.986884	0.098892	0.793723
FZD5	0.603316	0.986884	0.0990282	0.793723
FOXO4	0.179295	0.986884	0.0992494	0.793723
DLX4	0.295775	0.986884	0.0993637	0.793723
MPP2	0.0739376	0.986884	0.0993765	0.793723
PAK5	0.302663	0.986884	0.0993779	0.793723
WWC1	0.196011	0.986884	0.099378	0.793723
WFDC8	0.289607	0.986884	0.0994751	0.793723
OSM	0.29113	0.986884	0.0995183	0.793723
H2AFY	0.126122	0.986884	0.0997866	0.793723
MICALL1	0.0237778	0.986884	0.0997978	0.793723
DDX58	0.0908049	0.986884	0.0998518	0.793723
ARL2BP	0.164183	0.986884	0.0998902	0.793723
NDUFB4	0.524926	0.986884	0.0999231	0.793723
ZDHHC14	0.469352	0.986884	0.0999935	0.793723
CRELD1	0.0547236	0.986884	0.100082	0.793723
LIMK1	0.50645	0.986884	0.100085	0.793723
PGAM4	0.564516	0.986884	0.100114	0.793723
PPIG	0.444138	0.986884	0.100389	0.793723
SNAPIN	0.86785	0.998397	0.100465	0.793723
MASP1	0.124706	0.986884	0.100551	0.793723
C1QTNF9	0.405631	0.986884	0.100558	0.793723
MMP1	0.125856	0.986884	0.100613	0.793723
MCEMP1	0.48721	0.986884	0.10083	0.793723
MYL4	0.465659	0.986884	0.10105	0.793723
RNF43	0.36684	0.986884	0.101135	0.793723
CFHR1	0.101094	0.986884	0.1012	0.793723
MYBPC3	0.955108	0.999746	0.101239	0.793723
ERVV-1	0.260483	0.986884	0.101363	0.793723
CASP4	0.200821	0.986884	0.101514	0.793723
MAST4	0.989676	0.999794	0.101632	0.793723
SAE1	0.74004	0.992039	0.101632	0.793723
PSMD11	0.512444	0.986884	0.101673	0.793723
SEMA4B	0.352317	0.986884	0.101749	0.793723
KMO	0.110587	0.986884	0.101785	0.793723
COMMD3-BMI1	0.845313	0.996661	0.101841	0.793723
PTRH2	0.127598	0.986884	0.101929	0.793723
SH2D1B	0.709194	0.988895	0.102038	0.793723
PAGE4	0.342379	0.986884	0.102104	0.793723
EYA2	0.377214	0.986884	0.102121	0.793723
ANGPT2	0.258014	0.986884	0.102173	0.793723
CAPSL	0.585417	0.986884	0.102391	0.793723
DDX23	0.478678	0.986884	0.102444	0.793723
TMEM52B	0.968033	0.999794	0.102538	0.793723
COX4I2	0.510334	0.986884	0.102583	0.793723
CST2	0.43329	0.986884	0.102618	0.793723
ST6GAL1	0.432497	0.986884	0.10262	0.793723
PLA2G2E	0.373395	0.986884	0.102703	0.793723
ERO1A	0.577995	0.986884	0.102745	0.793723
TENM2	0.639627	0.986884	0.102799	0.793723
DKKL1	0.407752	0.986884	0.102849	0.793723
VAMP1	0.139475	0.986884	0.102939	0.793723
TRMT112	0.769612	0.992722	0.103062	0.793723
BMP5	0.390945	0.986884	0.103158	0.793723
CCL19	0.70343	0.987233	0.103158	0.793723
COLEC10	0.70686	0.987842	0.103175	0.793723
CTNNB1	0.537333	0.986884	0.103331	0.793723
TBCE	0.0755979	0.986884	0.103388	0.793723
CHRNA5	0.190888	0.986884	0.103496	0.793723
EFNA2	0.0466263	0.986884	0.103509	0.793723
TRAPPC2	0.448583	0.986884	0.103543	0.793723
KIF16B	0.557232	0.986884	0.103625	0.793723
LRRTM3	0.39649	0.986884	0.103679	0.793723
VMAC	0.0540926	0.986884	0.10368	0.793723
ENTPD1	0.62157	0.986884	0.103759	0.793723
APMAP	0.448801	0.986884	0.10379	0.793723
ASCC2	0.15543	0.986884	0.103903	0.793757
ENO2	0.115145	0.986884	0.104259	0.795646
PCBP3	0.116892	0.986884	0.104579	0.795888
METTL3	0.164475	0.986884	0.104682	0.795888
CST3	0.224737	0.986884	0.104683	0.795888
PPP3R2	0.352177	0.986884	0.104881	0.795888
RYBP	0.25163	0.986884	0.104895	0.795888
AZGP1	0.776252	0.993652	0.104946	0.795888
PECR	0.36146	0.986884	0.105484	0.798318
C18orf54	0.355302	0.986884	0.105486	0.798318
BIK	0.17381	0.986884	0.105816	0.799985
ANXA2	0.312326	0.986884	0.106026	0.800353
TNC	0.0641395	0.986884	0.10618	0.800353
DEFB107A	0.259419	0.986884	0.106194	0.800353
GPR37	0.22399	0.986884	0.106401	0.801083
LRRN1	0.0408284	0.986884	0.106568	0.801289
RPN2	0.670462	0.986884	0.106707	0.801289
PSG8	0.261471	0.986884	0.106806	0.801289
PALMD	0.0686289	0.986884	0.106926	0.801289
NELFA	0.506867	0.986884	0.107039	0.801289
SDHAF1	0.116599	0.986884	0.107146	0.801289
ID1	0.74197	0.992039	0.107334	0.801289
VCAN	0.57629	0.986884	0.10734	0.801289
GMPPA	0.647564	0.986884	0.107418	0.801289
PSAP	0.121232	0.986884	0.10763	0.801652
IL6	0.334576	0.986884	0.107686	0.801652
EGLN3	0.150832	0.986884	0.108258	0.804109
NUDT14	0.404797	0.986884	0.10854	0.804109
TIMP1	0.1357	0.986884	0.108792	0.804109
PTGES2	0.664558	0.986884	0.10901	0.804109
CDH1	0.172833	0.986884	0.109121	0.804109
HIST2H2BE	0.114719	0.986884	0.109125	0.804109
CYB561D1	0.22739	0.986884	0.109135	0.804109
DLG3	0.0737464	0.986884	0.109304	0.804109
TCN1	0.338047	0.986884	0.109327	0.804109
PSPN	0.481506	0.986884	0.109347	0.804109
STAR	0.27241	0.986884	0.109677	0.804109
PYDC1	0.107591	0.986884	0.109694	0.804109
HTR6	0.310237	0.986884	0.10988	0.804109
UTS2	0.425717	0.986884	0.109939	0.804109
RAB39B	0.337328	0.986884	0.109944	0.804109
HEXIM1	0.23359	0.986884	0.11036	0.804109
KCTD10	0.595022	0.986884	0.110433	0.804109
IGFBP5	0.164022	0.986884	0.110539	0.804109
NMNAT1	0.132763	0.986884	0.110688	0.804109
DHX9	0.372351	0.986884	0.110793	0.804109
CA8	0.240028	0.986884	0.110904	0.804109
PSD	0.595173	0.986884	0.110994	0.804109
NCBP1	0.409781	0.986884	0.111053	0.804109
NFKB1	0.503696	0.986884	0.111101	0.804109
STK16	0.45932	0.986884	0.111148	0.804109
ANGPTL3	0.0574262	0.986884	0.111225	0.804109
CD14	0.0435416	0.986884	0.111288	0.804109
TATDN3	0.17068	0.986884	0.111329	0.804109
CRNN	0.0767189	0.986884	0.111671	0.804109
BRF1	0.243807	0.986884	0.111843	0.804109
UBQLN3	0.814607	0.995621	0.11188	0.804109
YES1	0.280268	0.986884	0.11194	0.804109
ILK	0.175405	0.986884	0.112077	0.804109
RPRD1A	0.624221	0.986884	0.112453	0.804109
BCAP29	0.270932	0.986884	0.112474	0.804109
RCAN2	0.268549	0.986884	0.112505	0.804109
ELFN2	0.131972	0.986884	0.112506	0.804109
LYRM1	0.820012	0.995621	0.112558	0.804109
MYCT1	0.207581	0.986884	0.112581	0.804109
RPP30	0.933664	0.998529	0.112628	0.804109
LRP4	0.26442	0.986884	0.112657	0.804109
ARFIP1	0.799722	0.993966	0.112723	0.804109
GPR135	0.0256654	0.986884	0.112761	0.804109
PPP4C	0.464953	0.986884	0.113059	0.804887
MTMR1	0.529357	0.986884	0.113563	0.804887
DTNA	0.496798	0.986884	0.113613	0.804887
SLAMF7	0.894311	0.998529	0.113735	0.804887
ABHD12	0.161979	0.986884	0.113804	0.804887
APOH	0.109592	0.986884	0.113963	0.804887
SPIN1	0.519469	0.986884	0.114056	0.804887
MTCP1	0.467107	0.986884	0.114077	0.804887
SYT2	0.315288	0.986884	0.114103	0.804887
RGS13	0.415588	0.986884	0.114212	0.804887
CD70	0.30237	0.986884	0.114455	0.804887
HCCS	0.457656	0.986884	0.114712	0.804887
GNG11	0.55564	0.986884	0.11473	0.804887
MED11	0.180398	0.986884	0.114777	0.804887
NR1H4	0.534165	0.986884	0.114943	0.804887
EEF2K	0.302023	0.986884	0.114944	0.804887
SQSTM1	0.849116	0.996661	0.114945	0.804887
SOX9	0.248812	0.986884	0.114956	0.804887
OSBPL9	0.82636	0.996482	0.114968	0.804887
CASP10	0.203514	0.986884	0.115353	0.805608
NR3C1	0.282597	0.986884	0.115429	0.805608
CCL3	0.337353	0.986884	0.115439	0.805608
EIF4G2	0.0972286	0.986884	0.115679	0.805608
LGMN	0.142498	0.986884	0.115786	0.805608
TPSG1	0.4706	0.986884	0.115787	0.805608
GIF	0.308379	0.986884	0.115899	0.805608
ITGA5	0.332013	0.986884	0.115962	0.805608
BIN2	0.0707886	0.986884	0.116096	0.805608
SEMA4A	0.56694	0.986884	0.116197	0.805608
PCDH8	0.488897	0.986884	0.11632	0.805608
NDNF	0.302323	0.986884	0.1165	0.805608
ADAM15	0.154664	0.986884	0.116508	0.805608
BLOC1S5	0.363197	0.986884	0.116829	0.807059
CCDC89	0.25177	0.986884	0.117214	0.808117
PCDHB10	0.607186	0.986884	0.117339	0.808117
MACROD1	0.18465	0.986884	0.117341	0.808117
ARL11	0.334925	0.986884	0.117425	0.808117
CGB3	0.381416	0.986884	0.117827	0.808224
HSD17B8	0.258195	0.986884	0.11789	0.808224
EHD4	0.0318243	0.986884	0.118145	0.808224
NDUFB11	0.504086	0.986884	0.118147	0.808224
CSRP2	0.753588	0.992039	0.118282	0.808224
ZNF18	0.398147	0.986884	0.118317	0.808224
GPC2	0.55567	0.986884	0.118324	0.808224
AKR1B1	0.276031	0.986884	0.118505	0.808224
FGFR4	0.191697	0.986884	0.118686	0.808224
AGAP3	0.348363	0.986884	0.118796	0.808224
ENG	0.209133	0.986884	0.118872	0.808224
ATF5	0.18863	0.986884	0.119259	0.808224
NISCH	0.378212	0.986884	0.119532	0.808224
S100A12	0.317082	0.986884	0.119554	0.808224
COL6A1	0.336734	0.986884	0.119705	0.808224
SPARCL1	0.153374	0.986884	0.119748	0.808224
NPY	0.728652	0.991859	0.119849	0.808224
PLA2G5	0.119315	0.986884	0.119918	0.808224
SH2D3C	0.13976	0.986884	0.119988	0.808224
MMRN2	0.237341	0.986884	0.120001	0.808224
EFNB1	0.218412	0.986884	0.120039	0.808224
CTNNB1	0.312543	0.986884	0.120324	0.808224
FAM84A	0.511064	0.986884	0.120481	0.808224
FSTL1	0.126842	0.986884	0.120493	0.808224
ICAM2	0.441628	0.986884	0.120758	0.808224
N4BP2L2	0.243586	0.986884	0.120853	0.808224
NT5C1A	0.196219	0.986884	0.120927	0.808224
CHST11	0.339517	0.986884	0.120977	0.808224
GLYAT	0.0542161	0.986884	0.120996	0.808224
MRI1	0.636619	0.986884	0.121094	0.808224
LRFN1	0.406812	0.986884	0.12113	0.808224
COCH	0.539337	0.986884	0.121197	0.808224
ACAP2	0.139975	0.986884	0.12122	0.808224
CASTOR1	0.660772	0.986884	0.121431	0.808224
NRP1	0.612563	0.986884	0.121473	0.808224
ARF4	0.128192	0.986884	0.121488	0.808224
SMC3	0.270991	0.986884	0.121544	0.808224
LRRTM4	0.124103	0.986884	0.121767	0.808633
C5	0.470241	0.986884	0.121855	0.808633
ZBTB10	0.0398572	0.986884	0.121954	0.808633
PGAM1	0.344189	0.986884	0.122062	0.808633
GIPC1	0.158803	0.986884	0.12216	0.808633
NCR3LG1	0.796529	0.993966	0.122365	0.809255
ITGAV	0.25301	0.986884	0.122754	0.809516
SOD3	0.285315	0.986884	0.122845	0.809516
GLTPD2	0.147619	0.986884	0.122879	0.809516
TNFRSF14	0.639977	0.986884	0.123042	0.809516
ZNF415	0.171521	0.986884	0.123054	0.809516
BLOC1S3	0.127044	0.986884	0.123167	0.809516
TBPL1	0.0417582	0.986884	0.123182	0.809516
PCNA	0.141619	0.986884	0.123335	0.809787
ADAMTS5	0.0814965	0.986884	0.123689	0.810858
ZFAND3	0.162952	0.986884	0.123757	0.810858
DCK	0.610653	0.986884	0.124085	0.810858
CAMK2A	0.134718	0.986884	0.124183	0.810858
ANXA4	0.393862	0.986884	0.124393	0.810858
TREML1	0.609061	0.986884	0.124489	0.810858
RLN3	0.65024	0.986884	0.124553	0.810858
MRPL50	0.524232	0.986884	0.124726	0.810858
ALPPL2	0.288172	0.986884	0.12478	0.810858
CSN2	0.239206	0.986884	0.124807	0.810858
GLRX2	0.0652519	0.986884	0.124957	0.810858
HIST2H2BE	0.139288	0.986884	0.124999	0.810858
GPD1L	0.68074	0.987233	0.12507	0.810858
BRAT1	0.482429	0.986884	0.125238	0.810858
CCNA1	0.08692	0.986884	0.125391	0.810858
ARHGEF25	0.133963	0.986884	0.125729	0.810858
GID8	0.173167	0.986884	0.125741	0.810858
NONO	0.529878	0.986884	0.125903	0.810858
MYL12B	0.283295	0.986884	0.125959	0.810858
A2M	0.438445	0.986884	0.125975	0.810858
LRFN3	0.527046	0.986884	0.125988	0.810858
SPOCK1	0.461005	0.986884	0.126004	0.810858
FZD10	0.32158	0.986884	0.12619	0.810858
DNALI1	0.127857	0.986884	0.126272	0.810858
LSMEM1	0.273134	0.986884	0.126413	0.810858
BPIFA2	0.317141	0.986884	0.126559	0.810858
IFNL2	0.173211	0.986884	0.126612	0.810858
FAM172A	0.0996771	0.986884	0.126772	0.810858
IL6	0.768851	0.992722	0.127041	0.810858
GALNT10	0.153501	0.986884	0.12714	0.810858
SSR2	0.392468	0.986884	0.127631	0.810858
TRAPPC5	0.346298	0.986884	0.127794	0.810858
PZP	0.424388	0.986884	0.1278	0.810858
HAMP	0.0896752	0.986884	0.127813	0.810858
CPA2	0.648029	0.986884	0.128393	0.810858
SSB	0.223199	0.986884	0.128768	0.810858
GAS2	0.189186	0.986884	0.128859	0.810858
NOTCH3	0.482084	0.986884	0.128914	0.810858
RP9	0.251423	0.986884	0.129134	0.810858
PLK1	0.553054	0.986884	0.129211	0.810858
MFAP3	0.466348	0.986884	0.129295	0.810858
S100A14	0.538333	0.986884	0.129368	0.810858
MPP6	0.154565	0.986884	0.12972	0.810858
TSNARE1	0.57128	0.986884	0.129722	0.810858
CDH6	0.448353	0.986884	0.129765	0.810858
IL5	0.525119	0.986884	0.129952	0.810858
PDGFRA	0.331575	0.986884	0.130417	0.810858
AKR1B1	0.622046	0.986884	0.130468	0.810858
ADH7	0.610829	0.986884	0.130697	0.810858
THBS2	0.750272	0.992039	0.130727	0.810858
HS3ST4	0.440583	0.986884	0.130773	0.810858
MYO6	0.121878	0.986884	0.131006	0.810858
C1QTNF3	0.953171	0.999734	0.131265	0.810858
ARL6IP1	0.725363	0.990917	0.131279	0.810858
IL10RA	0.0262231	0.986884	0.131436	0.810858
CD274	0.0891749	0.986884	0.131483	0.810858
BRPF1	0.461173	0.986884	0.131542	0.810858
RTKN	0.170925	0.986884	0.13159	0.810858
MRM2	0.217917	0.986884	0.131812	0.810858
NUP210L	0.591329	0.986884	0.131814	0.810858
AURKB	0.463058	0.986884	0.131837	0.810858
MCL1	0.40408	0.986884	0.131997	0.810858
ATOH1	0.465853	0.986884	0.132523	0.810858
ATP2A3	0.183936	0.986884	0.132667	0.810858
BIN1	0.182793	0.986884	0.132757	0.810858
CCL3L3	0.350499	0.986884	0.132826	0.810858
WASL	0.806062	0.993966	0.132963	0.810858
LAMTOR2	0.167199	0.986884	0.133047	0.810858
PLIN3	0.63003	0.986884	0.133152	0.810858
PAIP1	0.212489	0.986884	0.133183	0.810858
STAT5B	0.552873	0.986884	0.133209	0.810858
SELPLG	0.399328	0.986884	0.133232	0.810858
VEGFA	0.74947	0.992039	0.133312	0.810858
FAM3B	0.468934	0.986884	0.133312	0.810858
NR4A1	0.406586	0.986884	0.13332	0.810858
CFHR5	0.231464	0.986884	0.133391	0.810858
PABPC5	0.453682	0.986884	0.13342	0.810858
DDX46	0.113065	0.986884	0.133816	0.810858
SCN4B	0.304727	0.986884	0.133889	0.810858
AZIN1	0.146145	0.986884	0.134009	0.810858
CFAP45	0.242332	0.986884	0.134055	0.810858
BCAR3	0.255012	0.986884	0.134298	0.810858
CLUH	0.580929	0.986884	0.134484	0.810858
TEX30	0.371419	0.986884	0.134622	0.810858
C7orf69	0.917133	0.998529	0.134763	0.810858
NMRK1	0.556926	0.986884	0.135097	0.810858
MEF2D	0.364934	0.986884	0.135105	0.810858
TRIM55	0.300909	0.986884	0.135347	0.810858
TNFRSF10D	0.251134	0.986884	0.135377	0.810858
ITGA2B	0.383898	0.986884	0.135415	0.810858
MMP16	0.128971	0.986884	0.135588	0.810858
PTK6	0.12673	0.986884	0.135811	0.810858
YWHAZ	0.0711996	0.986884	0.136028	0.810858
ANXA2	0.34269	0.986884	0.136093	0.810858
TTC1	0.117307	0.986884	0.136185	0.810858
SEC14L4	0.597299	0.986884	0.136317	0.810858
SCIMP	0.878032	0.998529	0.136392	0.810858
MED20	0.238576	0.986884	0.136407	0.810858
EPB41L1	0.0729911	0.986884	0.136416	0.810858
VAT1L	0.594302	0.986884	0.136421	0.810858
EGFL6	0.20689	0.986884	0.13667	0.810858
F5	0.235039	0.986884	0.136695	0.810858
ZBTB7A	0.581731	0.986884	0.136946	0.810858
S100A9	0.397395	0.986884	0.13699	0.810858
EDN3	0.615746	0.986884	0.13704	0.810858
DNAJB11	0.250351	0.986884	0.137072	0.810858
SNX16	0.122708	0.986884	0.137195	0.810858
CTDSP1	0.250748	0.986884	0.137205	0.810858
PLS3	0.305929	0.986884	0.137282	0.810858
CDHR5	0.0816741	0.986884	0.13734	0.810858
MNDA	0.23747	0.986884	0.137727	0.810858
DDAH1	0.611233	0.986884	0.137843	0.810858
MAGEA10-MAGEA5	0.472606	0.986884	0.138376	0.810858
TPMT	0.337463	0.986884	0.138515	0.810858
KLK4	0.254739	0.986884	0.138561	0.810858
UBE2G2	0.271303	0.986884	0.138633	0.810858
IGFBP7	0.403745	0.986884	0.138667	0.810858
MMP16	0.112875	0.986884	0.138753	0.810858
HENMT1	0.15793	0.986884	0.138769	0.810858
SBDS	0.121791	0.986884	0.139207	0.810858
TNFRSF10B	0.259159	0.986884	0.139235	0.810858
HSPA2	0.270503	0.986884	0.139395	0.810858
SLAMF7	0.581181	0.986884	0.13973	0.810858
MRAP2	0.159956	0.986884	0.139914	0.810858
TIAM2	0.430695	0.986884	0.139941	0.810858
LRP1	0.435614	0.986884	0.140287	0.810858
TP53I11	0.608352	0.986884	0.140334	0.810858
TNS2	0.214327	0.986884	0.14058	0.810858
OTUD5	0.526067	0.986884	0.140919	0.810858
PLBD1	0.362083	0.986884	0.141013	0.810858
EPHA7	0.280352	0.986884	0.141243	0.810858
XG	0.288598	0.986884	0.141295	0.810858
DPPA4	0.0173676	0.986884	0.141332	0.810858
CLEC12A	0.26409	0.986884	0.141364	0.810858
PLEK	0.196353	0.986884	0.141525	0.810858
GNAQ	0.471627	0.986884	0.141553	0.810858
INHA	0.0311124	0.986884	0.141665	0.810858
FZD1	0.337713	0.986884	0.14195	0.810858
CHRDL2	0.898235	0.998529	0.141968	0.810858
PTP4A3	0.829995	0.996482	0.14205	0.810858
SLC26A7	0.0677736	0.986884	0.142095	0.810858
INHBB	0.368438	0.986884	0.142266	0.810858
IER2	0.109308	0.986884	0.142396	0.810858
BMF	0.726843	0.990917	0.142471	0.810858
DMBT1	0.660498	0.986884	0.142562	0.810858
BMPR1A	0.483357	0.986884	0.142649	0.810858
PRMT2	0.646661	0.986884	0.142715	0.810858
FYN	0.420194	0.986884	0.142766	0.810858
NRBP1	0.151113	0.986884	0.142813	0.810858
CDH23	0.0949487	0.986884	0.142886	0.810858
TAF15	0.107008	0.986884	0.142897	0.810858
SPINK2	0.467825	0.986884	0.142969	0.810858
PGK1	0.647058	0.986884	0.14305	0.810858
SAYSD1	0.476271	0.986884	0.143202	0.810858
RALA	0.376273	0.986884	0.143205	0.810858
DEFB106A	0.221316	0.986884	0.14322	0.810858
ITIH3	0.669832	0.986884	0.143229	0.810858
FOXP4	0.537268	0.986884	0.143274	0.810858
MOCS3	0.275159	0.986884	0.143285	0.810858
FGF7	0.150876	0.986884	0.143368	0.810858
FGFBP1	0.524166	0.986884	0.143385	0.810858
SDSL	0.277181	0.986884	0.143386	0.810858
ANP32A	0.82904	0.996482	0.143547	0.810858
TRIM54	0.464785	0.986884	0.143548	0.810858
GK5	0.544006	0.986884	0.143562	0.810858
PDE5A	0.186914	0.986884	0.14359	0.810858
LAMA4	0.407652	0.986884	0.143835	0.810858
CHIA	0.656298	0.986884	0.143836	0.810858
GALNT9	0.0895281	0.986884	0.143986	0.810858
TNFRSF17	0.709873	0.988895	0.144001	0.810858
ZNF175	0.537845	0.986884	0.144011	0.810858
IFNG	0.427241	0.986884	0.144071	0.810858
GCH1	0.214506	0.986884	0.144228	0.810858
PRG2	0.271544	0.986884	0.144389	0.810858
MEOX2	0.304123	0.986884	0.144474	0.810858
TBC1D22B	0.257457	0.986884	0.144749	0.810858
SPDEF	0.412314	0.986884	0.144795	0.810858
EDAR	0.361999	0.986884	0.145005	0.810858
HMX3	0.28287	0.986884	0.145045	0.810858
UBE2C	0.4578	0.986884	0.145056	0.810858
ANGPT2	0.338121	0.986884	0.145126	0.810858
HDAC8	0.612519	0.986884	0.145128	0.810858
ZNF180	0.252718	0.986884	0.145337	0.810858
DOK1	0.210497	0.986884	0.145553	0.810858
P3H1	0.550424	0.986884	0.145772	0.810858
SPRN	0.0287767	0.986884	0.145892	0.810858
STARD5	0.354681	0.986884	0.145905	0.810858
KREMEN1	0.366242	0.986884	0.145926	0.810858
RBM24	0.405356	0.986884	0.145977	0.810858
LRP1	0.0883403	0.986884	0.146042	0.810858
PDE4A	0.486421	0.986884	0.146193	0.810858
CAMK2D	0.408656	0.986884	0.14624	0.810858
RAB22A	0.319659	0.986884	0.146244	0.810858
ITGB1	0.15186	0.986884	0.146262	0.810858
CFI	0.174274	0.986884	0.146295	0.810858
C1QL2	0.27927	0.986884	0.146466	0.810858
SFTPD	0.220327	0.986884	0.146743	0.810858
PDLIM1	0.158699	0.986884	0.146896	0.810858
SPRED1	0.621332	0.986884	0.146954	0.810858
RAB17	0.558883	0.986884	0.147226	0.810858
RHOT1	0.353368	0.986884	0.147461	0.810858
LNPK	0.914872	0.998529	0.147644	0.810858
CHKB	0.659587	0.986884	0.147746	0.810858
ACTN4	0.289499	0.986884	0.147788	0.810858
PTK2B	0.177015	0.986884	0.148201	0.810858
TNFRSF1B	0.289222	0.986884	0.148219	0.810858
SERPINA4	0.373653	0.986884	0.148354	0.810858
GNAS	0.178116	0.986884	0.148624	0.810858
EIF4A1	0.0639951	0.986884	0.148684	0.810858
WDR48	0.209526	0.986884	0.148923	0.810858
PDHX	0.238417	0.986884	0.148959	0.810858
DSC3	0.404262	0.986884	0.149005	0.810858
NFATC1	0.295207	0.986884	0.149054	0.810858
RABIF	0.229383	0.986884	0.149187	0.810858
TPT1	0.200835	0.986884	0.149252	0.810858
PTX3	0.85438	0.997181	0.14963	0.810858
RGS8	0.65546	0.986884	0.149644	0.810858
KIRREL2	0.11254	0.986884	0.149759	0.810858
SCGB1D1	0.25596	0.986884	0.149785	0.810858
MRRF	0.754562	0.992039	0.149922	0.810858
CCNB2	0.535444	0.986884	0.149994	0.810858
ICAM5	0.360799	0.986884	0.149995	0.810858
DIAPH1	0.833606	0.996482	0.150031	0.810858
UNC5D	0.188243	0.986884	0.150102	0.810858
STARD10	0.308029	0.986884	0.150129	0.810858
ST6GALNAC2	0.513358	0.986884	0.15014	0.810858
ANKRD27	0.180614	0.986884	0.150338	0.810858
GULP1	0.589607	0.986884	0.150675	0.810858
NRGN	0.15073	0.986884	0.150757	0.810858
VHL	0.0733559	0.986884	0.150881	0.810858
C15orf48	0.0992054	0.986884	0.150947	0.810858
OBP2A	0.319877	0.986884	0.151318	0.810858
NUDT3	0.708311	0.988732	0.151326	0.810858
KIF3C	0.350939	0.986884	0.151353	0.810858
KEL	0.13966	0.986884	0.15141	0.810858
SCMH1	0.168615	0.986884	0.151441	0.810858
CLSTN1	0.182651	0.986884	0.151515	0.810858
LGALS8	0.184415	0.986884	0.151545	0.810858
MACO1	0.200386	0.986884	0.151638	0.810858
TMEM185A	0.999337	0.999794	0.151726	0.810858
HOMER1	0.392849	0.986884	0.151998	0.810858
PAPPA2	0.328629	0.986884	0.152202	0.810858
MGAT3	0.0679547	0.986884	0.152445	0.810858
BPI	0.281464	0.986884	0.152568	0.810858
RAB8B	0.333564	0.986884	0.152675	0.810858
MGAT4A	0.612183	0.986884	0.152685	0.810858
MTAP	0.630738	0.986884	0.15281	0.810858
SPOCK3	0.0801779	0.986884	0.152945	0.810858
MSRB3	0.361222	0.986884	0.153061	0.810858
CASP8	0.403135	0.986884	0.153117	0.810858
CKAP4	0.100851	0.986884	0.15316	0.810858
IRF1	0.320116	0.986884	0.153267	0.810858
CFC1	0.493002	0.986884	0.153365	0.810858
SH3GLB1	0.294782	0.986884	0.153451	0.810858
L3MBTL2	0.119691	0.986884	0.153583	0.810858
SPINK8	0.379376	0.986884	0.153629	0.810858
SNRPD3	0.353343	0.986884	0.153985	0.810858
ELANE	0.217946	0.986884	0.154071	0.810858
HHLA2	0.505701	0.986884	0.154343	0.810858
MAPK6	0.227802	0.986884	0.154422	0.810858
FAM241B	0.277534	0.986884	0.154459	0.810858
GORAB	0.500526	0.986884	0.154574	0.810858
GLP1R	0.0395386	0.986884	0.154594	0.810858
ACHE	0.314486	0.986884	0.154903	0.810858
PDCD1LG2	0.272198	0.986884	0.154943	0.810858
PATE4	0.567025	0.986884	0.155033	0.810858
ITPK1	0.0878022	0.986884	0.155295	0.810858
MGAT5	0.524567	0.986884	0.155347	0.810858
PON2	0.181897	0.986884	0.155511	0.810858
SPANXN4	0.741053	0.992039	0.155631	0.810858
HIBCH	0.100367	0.986884	0.155725	0.810858
BMPR1B	0.554659	0.986884	0.155909	0.810858
HLA-DRB3	0.100496	0.986884	0.155957	0.810858
KREMEN2	0.60534	0.986884	0.155966	0.810858
DPP4	0.8284	0.996482	0.156341	0.810858
IL1RN	0.00122462	0.986884	0.156343	0.810858
FUNDC1	0.175237	0.986884	0.15635	0.810858
SORBS3	0.873693	0.998529	0.156514	0.810858
MYBPC2	0.450773	0.986884	0.156534	0.810858
KIAA1024	0.192069	0.986884	0.156602	0.810858
APCDD1	0.0792479	0.986884	0.156609	0.810858
GPR101	0.37469	0.986884	0.156669	0.810858
RGS16	0.565278	0.986884	0.156679	0.810858
IER3	0.498931	0.986884	0.156731	0.810858
NRP2	0.461828	0.986884	0.156783	0.810858
CFL2	0.535354	0.986884	0.156879	0.810858
UBE2R2	0.610369	0.986884	0.156879	0.810858
IGHD	0.0925733	0.986884	0.15695	0.810858
KHK	0.577072	0.986884	0.156973	0.810858
DUSP21	0.718207	0.989431	0.157043	0.810858
GIP	0.182886	0.986884	0.157239	0.810858
NTN4	0.247386	0.986884	0.157256	0.810858
NCR1	0.28739	0.986884	0.157282	0.810858
CD8B	0.377583	0.986884	0.157294	0.810858
RNASEH1	0.822882	0.995621	0.157402	0.810858
CSK	0.162038	0.986884	0.157443	0.810858
SEC61G	0.396225	0.986884	0.157494	0.810858
CFB	0.470698	0.986884	0.157549	0.810858
RAB24	0.172882	0.986884	0.157613	0.810858
PARP16	0.401045	0.986884	0.157667	0.810858
FAM110A	0.0864254	0.986884	0.157882	0.810858
PPP1R14A	0.316682	0.986884	0.158185	0.810858
MSLN	0.0362432	0.986884	0.158193	0.810858
CDH1	0.234766	0.986884	0.158322	0.810858
F13B	0.0917278	0.986884	0.158345	0.810858
RNF31	0.161744	0.986884	0.158387	0.810858
ADGRL3	0.44064	0.986884	0.158399	0.810858
HBE1	0.428497	0.986884	0.158431	0.810858
MDM1	0.332017	0.986884	0.158627	0.810858
FEN1	0.0275874	0.986884	0.15873	0.810858
DUSP6	0.490685	0.986884	0.158738	0.810858
HTR7	0.091865	0.986884	0.158783	0.810858
IFNL3	0.64436	0.986884	0.15885	0.810858
GBA	0.40844	0.986884	0.158898	0.810858
QTRT2	0.427969	0.986884	0.159155	0.810858
ARL8A	0.348663	0.986884	0.159155	0.810858
CLEC4G	0.236875	0.986884	0.159155	0.810858
CAMK1D	0.374718	0.986884	0.159616	0.810858
TFF3	0.436271	0.986884	0.159655	0.810858
YIPF6	0.35659	0.986884	0.15991	0.810858
BIRC5	0.675881	0.986884	0.159977	0.810858
TOR1AIP2	0.484132	0.986884	0.15998	0.810858
SYNGR3	0.556348	0.986884	0.160075	0.810858
PLEKHA7	0.311066	0.986884	0.160113	0.810858
LYN	0.300601	0.986884	0.160181	0.810858
NDUFV2	0.381518	0.986884	0.160205	0.810858
AXIN2	0.361006	0.986884	0.160268	0.810858
VBP1	0.209849	0.986884	0.160631	0.810858
SKIL	0.445105	0.986884	0.16065	0.810858
PLCG1	0.556344	0.986884	0.160915	0.810858
RHOC	0.209094	0.986884	0.160954	0.810858
ATG4C	0.246247	0.986884	0.16103	0.810858
TTC9	0.255942	0.986884	0.161076	0.810858
NPEPL1	0.0356547	0.986884	0.161102	0.810858
MAP2K3	0.568066	0.986884	0.161222	0.810858
VTN	0.429827	0.986884	0.161261	0.810858
SRY	0.267439	0.986884	0.161281	0.810858
RIPK1	0.701622	0.987233	0.161526	0.810858
EDC4	0.704637	0.987233	0.161544	0.810858
PTP4A2	0.240712	0.986884	0.161716	0.810858
CRYGC	0.288392	0.986884	0.161882	0.810858
FAM213A	0.241664	0.986884	0.161971	0.810858
AQP4	0.653026	0.986884	0.162058	0.810858
ICA1	0.471165	0.986884	0.162221	0.810858
DNAJB14	0.717357	0.989431	0.162294	0.810858
NTN1	0.337057	0.986884	0.162338	0.810858
CAV3	0.564744	0.986884	0.162437	0.810858
LGALS7	0.0287063	0.986884	0.162447	0.810858
NRXN1	0.14072	0.986884	0.162483	0.810858
FLT3LG	0.875543	0.998529	0.162561	0.810858
HRASLS2	0.403532	0.986884	0.162664	0.810858
TWF1	0.261191	0.986884	0.162683	0.810858
ANGPTL1	0.350378	0.986884	0.162772	0.810858
CTSH	0.195289	0.986884	0.162915	0.811012
ARFGAP1	0.549624	0.986884	0.163211	0.811013
COPE	0.109132	0.986884	0.163583	0.811013
KLK12	0.390399	0.986884	0.163712	0.811013
CST4	0.586445	0.986884	0.163811	0.811013
MAT2A	0.489332	0.986884	0.163897	0.811013
POLR2C	0.541737	0.986884	0.164035	0.811013
THRB	0.575006	0.986884	0.164059	0.811013
KCTD6	0.373375	0.986884	0.164074	0.811013
ARL15	0.314838	0.986884	0.164103	0.811013
HOXA5	0.485255	0.986884	0.164238	0.811013
VCL	0.737389	0.992039	0.164241	0.811013
LETMD1	0.404045	0.986884	0.16425	0.811013
PRDM1	0.165291	0.986884	0.164535	0.81144
TLDC2	0.488753	0.986884	0.164564	0.81144
MAT1A	0.12957	0.986884	0.164723	0.81144
LRTM2	0.508073	0.986884	0.164782	0.81144
COL20A1	0.403619	0.986884	0.164985	0.811591
PTPRH	0.0627543	0.986884	0.165052	0.811591
EDN3	0.620894	0.986884	0.165182	0.811591
SSU72	0.418941	0.986884	0.165258	0.811591
MMP13	0.234795	0.986884	0.165523	0.811595
THRA	0.315779	0.986884	0.165525	0.811595
CEL	0.40302	0.986884	0.165593	0.811595
DKKL1	0.783555	0.993966	0.165774	0.811935
DGCR6	0.0205145	0.986884	0.166021	0.812552
PGAM2	0.407489	0.986884	0.166123	0.812552
C1orf116	0.309781	0.986884	0.166262	0.81258
KIR2DS4	0.530108	0.986884	0.166351	0.81258
SIRT6	0.663282	0.986884	0.16655	0.812905
HRK	0.288596	0.986884	0.166891	0.812905
FGFRL1	0.871196	0.998529	0.167082	0.812905
COLGALT2	0.539636	0.986884	0.167264	0.812905
NCK1	0.477192	0.986884	0.167587	0.812905
IL1RAPL1	0.258055	0.986884	0.167914	0.812905
CLEC4A	0.38939	0.986884	0.167917	0.812905
APOA1	0.169653	0.986884	0.168141	0.812905
HJV	0.235573	0.986884	0.168304	0.812905
AHSA1	0.631603	0.986884	0.16847	0.812905
NELL1	0.250283	0.986884	0.168692	0.812905
YY1	0.453354	0.986884	0.168789	0.812905
TPM2	0.527779	0.986884	0.169035	0.812905
FGR	0.328407	0.986884	0.169109	0.812905
ADM	0.101776	0.986884	0.169383	0.812905
CXCL8	0.208417	0.986884	0.169621	0.812905
LTA	0.31787	0.986884	0.169627	0.812905
PDGFD	0.116472	0.986884	0.169669	0.812905
MMAB	0.352488	0.986884	0.169686	0.812905
SORCS3	0.360993	0.986884	0.169769	0.812905
C3	0.468065	0.986884	0.170223	0.812905
EMID1	0.324129	0.986884	0.170348	0.812905
PSMD5	0.256771	0.986884	0.170358	0.812905
LRCH4	0.589664	0.986884	0.170512	0.812905
HAPLN1	0.417947	0.986884	0.171233	0.812905
KIR2DL1	0.175387	0.986884	0.171299	0.812905
SMAD1	0.499805	0.986884	0.171423	0.812905
EEF1D	0.190805	0.986884	0.171533	0.812905
RPIA	0.592974	0.986884	0.17157	0.812905
KIAA1143	0.430916	0.986884	0.171661	0.812905
DMTN	0.317421	0.986884	0.1717	0.812905
PLAUR	0.44395	0.986884	0.171741	0.812905
SLAMF6	0.141781	0.986884	0.171755	0.812905
APOE	0.700166	0.987233	0.171787	0.812905
BTK	0.446092	0.986884	0.171874	0.812905
CCL20	0.406451	0.986884	0.171954	0.812905
FXN	0.461839	0.986884	0.172153	0.812905
EFCAB1	0.617387	0.986884	0.172424	0.812905
PRKAR1A	0.852727	0.996661	0.172476	0.812905
DRAP1	0.377865	0.986884	0.172511	0.812905
ACOT12	0.680102	0.987233	0.172523	0.812905
GPX5	0.14567	0.986884	0.172624	0.812905
DPYSL5	0.34973	0.986884	0.172833	0.812905
PYCR2	0.871197	0.998529	0.172939	0.812905
ZHX3	0.713416	0.989135	0.173073	0.812905
BTK	0.262232	0.986884	0.173094	0.812905
RAB4B	0.613096	0.986884	0.1731	0.812905
KIAA1324L	0.519909	0.986884	0.1733	0.812905
TIMM21	0.598159	0.986884	0.173381	0.812905
HIST1H2BK	0.168114	0.986884	0.173406	0.812905
COA3	0.637317	0.986884	0.17368	0.812905
HEXB	0.382364	0.986884	0.173721	0.812905
NETO1	0.295628	0.986884	0.173786	0.812905
PSMB6	0.62116	0.986884	0.173798	0.812905
TIMP2	0.30487	0.986884	0.173815	0.812905
C5orf46	0.722735	0.989912	0.173838	0.812905
IL17RC	0.124627	0.986884	0.174025	0.812905
PITPNA	0.990419	0.999794	0.174109	0.812905
CDK5	0.40627	0.986884	0.174351	0.812905
PSME3	0.467192	0.986884	0.174362	0.812905
KIR2DL3	0.208723	0.986884	0.174419	0.812905
LAG3	0.439992	0.986884	0.174946	0.812905
CD37	0.273538	0.986884	0.17502	0.812905
CNTNAP5	0.382943	0.986884	0.175092	0.812905
SCP2	0.67695	0.987117	0.17512	0.812905
ATP5MF	0.659915	0.986884	0.17531	0.812905
SAP18	0.141591	0.986884	0.175325	0.812905
IRF9	0.663786	0.986884	0.175452	0.812905
CLIC4	0.0840331	0.986884	0.175599	0.812905
CRHBP	0.219215	0.986884	0.175656	0.812905
MRE11	0.408129	0.986884	0.175694	0.812905
GGA3	0.245705	0.986884	0.175718	0.812905
TNFRSF9	0.589781	0.986884	0.175729	0.812905
FOLH1	0.469497	0.986884	0.175793	0.812905
TIMM50	0.434727	0.986884	0.17612	0.812905
FAM221B	0.461374	0.986884	0.176134	0.812905
SPAST	0.100056	0.986884	0.176424	0.812905
EPHA3	0.87944	0.998529	0.176491	0.812905
NOP16	0.250151	0.986884	0.176605	0.812905
RAMP3	0.0876538	0.986884	0.176618	0.812905
MZB1	0.548096	0.986884	0.176799	0.812905
ITGAM	0.11662	0.986884	0.176966	0.812905
DCUN1D5	0.607279	0.986884	0.177211	0.812905
FAM241A	0.614549	0.986884	0.177251	0.812905
HK3	0.267422	0.986884	0.177274	0.812905
RNASE3	0.574447	0.986884	0.177393	0.812905
STX8	0.138116	0.986884	0.177554	0.812905
C8A	0.529102	0.986884	0.177695	0.812905
FUT3	0.319496	0.986884	0.177977	0.812905
ALDH1B1	0.416287	0.986884	0.178021	0.812905
RDH12	0.697933	0.987233	0.178048	0.812905
CRYGS	0.844839	0.996661	0.178127	0.812905
PHF6	0.511005	0.986884	0.178351	0.812905
SLC30A3	0.683461	0.987233	0.178381	0.812905
BTG2	0.636795	0.986884	0.178473	0.812905
PRSS35	0.387172	0.986884	0.178582	0.812905
KCNF1	0.397775	0.986884	0.178637	0.812905
PGM2	0.677136	0.987122	0.178644	0.812905
SPATA9	0.403914	0.986884	0.178785	0.812905
PPID	0.263782	0.986884	0.178862	0.812905
NDRG4	0.42813	0.986884	0.178942	0.812905
ANXA13	0.0938321	0.986884	0.179008	0.812905
DEFA3	0.14209	0.986884	0.179053	0.812905
PPP2R5D	0.271827	0.986884	0.179072	0.812905
SAMHD1	0.794129	0.993966	0.179082	0.812905
TYMSOS	0.517423	0.986884	0.179373	0.812905
WSCD2	0.278674	0.986884	0.179391	0.812905
PDIA6	0.0985236	0.986884	0.179639	0.812905
JARID2	0.438631	0.986884	0.179715	0.812905
IFNGR2	0.401354	0.986884	0.179837	0.812905
LTBR	0.551319	0.986884	0.18007	0.812905
DNAJB13	0.403497	0.986884	0.180269	0.812905
FABP6	0.375148	0.986884	0.180354	0.812905
CPN2	0.419348	0.986884	0.180387	0.812905
UNC13A	0.0979758	0.986884	0.180504	0.812905
NPPB	0.204543	0.986884	0.180511	0.812905
ZNF593	0.109889	0.986884	0.180644	0.812905
SP6	0.46702	0.986884	0.180764	0.812905
RAB11B	0.230619	0.986884	0.18079	0.812905
CDH6	0.846567	0.996661	0.180975	0.812905
LUM	0.82229	0.995621	0.181081	0.812905
PEX5	0.924497	0.998529	0.181155	0.812905
CCL11	0.359938	0.986884	0.181159	0.812905
DDI1	0.20728	0.986884	0.181352	0.812905
MITD1	0.488664	0.986884	0.181377	0.812905
NLGN4Y	0.0986191	0.986884	0.181397	0.812905
RAB4A	0.527368	0.986884	0.181456	0.812905
SPEF1	0.528219	0.986884	0.181476	0.812905
SORCS3	0.652764	0.986884	0.181629	0.812905
FLNA	0.669976	0.986884	0.182115	0.812905
DDX39B	0.291264	0.986884	0.182233	0.812905
PSMB3	0.193572	0.986884	0.182235	0.812905
HBQ1	0.922826	0.998529	0.182279	0.812905
RLN2	0.229008	0.986884	0.182318	0.812905
ACP2	0.27179	0.986884	0.182392	0.812905
DKK3	0.317345	0.986884	0.18245	0.812905
RNF128	0.320103	0.986884	0.182492	0.812905
GFPT1	0.0698407	0.986884	0.182543	0.812905
MPP7	0.983509	0.999794	0.182714	0.812905
VCAM1	0.389053	0.986884	0.183017	0.812905
KCNIP3	0.458883	0.986884	0.183163	0.812905
NSL1	0.546626	0.986884	0.18344	0.812905
SNX27	0.248781	0.986884	0.183516	0.812905
PRX	0.131591	0.986884	0.183608	0.812905
PRKCB	0.265047	0.986884	0.183629	0.812905
CPD	0.523326	0.986884	0.183838	0.812905
AKAP7	0.478408	0.986884	0.183903	0.812905
MAD2L1	0.226181	0.986884	0.18395	0.812905
CPZ	0.100678	0.986884	0.184022	0.812905
VWC2L	0.556528	0.986884	0.184108	0.812905
ZWILCH	0.643101	0.986884	0.184185	0.812905
MAD2L2	0.375413	0.986884	0.184385	0.812905
UPB1	0.276435	0.986884	0.184438	0.812905
CFHR5	0.289875	0.986884	0.184603	0.812905
RAB11A	0.12241	0.986884	0.184645	0.812905
ASB13	0.582844	0.986884	0.184678	0.812905
STAP1	0.850362	0.996661	0.184696	0.812905
BMPER	0.567942	0.986884	0.184794	0.812905
FANK1	0.840574	0.996661	0.184918	0.812905
ANG	0.281893	0.986884	0.184945	0.812905
FAM221A	0.347115	0.986884	0.184983	0.812905
CLPSL2	0.556947	0.986884	0.184984	0.812905
KLRF1	0.291693	0.986884	0.185159	0.812905
UGT1A8	0.177187	0.986884	0.185197	0.812905
FOXRED1	0.351717	0.986884	0.185261	0.812905
COMMD5	0.224254	0.986884	0.185749	0.812905
INHA	0.631238	0.986884	0.185905	0.812905
E2F5	0.337467	0.986884	0.185967	0.812905
IL36RN	0.391284	0.986884	0.186082	0.812905
ADPGK	0.397604	0.986884	0.186157	0.812905
RPRD1B	0.513858	0.986884	0.186352	0.812905
GSTT2B	0.631327	0.986884	0.186489	0.812905
IL3RA	0.429367	0.986884	0.186628	0.812905
CAPN3	0.587192	0.986884	0.186638	0.812905
SIRT5	0.536289	0.986884	0.186723	0.812905
UBE2A	0.717807	0.989431	0.186822	0.812905
TWSG1	0.389268	0.986884	0.186858	0.812905
PCDHB1	0.423776	0.986884	0.186998	0.812905
C4BPA	0.368009	0.986884	0.187089	0.812905
GAL3ST1	0.416575	0.986884	0.187276	0.812905
CES1	0.858018	0.997385	0.187319	0.812905
TSPEAR	0.593548	0.986884	0.187326	0.812905
NT5C3B	0.046149	0.986884	0.187377	0.812905
TXNIP	0.347984	0.986884	0.187513	0.812905
CTF1	0.33796	0.986884	0.187745	0.812905
CFAP300	0.422289	0.986884	0.187854	0.812905
CLK2	0.411829	0.986884	0.18793	0.812905
DCLK3	0.522368	0.986884	0.188011	0.812905
MYBPH	0.823261	0.995621	0.188066	0.812905
FABP3	0.222981	0.986884	0.188098	0.812905
C16orf45	0.271243	0.986884	0.188165	0.812905
DNPH1	0.506106	0.986884	0.188354	0.812905
KYAT3	0.077416	0.986884	0.1884	0.812905
PBK	0.640433	0.986884	0.188573	0.812905
APLP1	0.58795	0.986884	0.188714	0.812905
SPATA46	0.235395	0.986884	0.188771	0.812905
TOMM20L	0.633325	0.986884	0.188794	0.812905
SNX3	0.396559	0.986884	0.188812	0.812905
MRPL1	0.283481	0.986884	0.189052	0.812905
FERMT3	0.201809	0.986884	0.189532	0.812905
GH1	0.520603	0.986884	0.189775	0.812905
GREM2	0.113288	0.986884	0.18988	0.812905
RAB38	0.163324	0.986884	0.189888	0.812905
COQ5	0.0979231	0.986884	0.189955	0.812905
CTRC	0.437496	0.986884	0.189985	0.812905
DPEP2	0.381117	0.986884	0.190138	0.812905
NQO2	0.399977	0.986884	0.190185	0.812905
IFNB1	0.058045	0.986884	0.190292	0.812905
AGO3	0.0491984	0.986884	0.190379	0.812905
GSKIP	0.972203	0.999794	0.190706	0.812905
RAD51D	0.733748	0.992039	0.19079	0.812905
MFAP4	0.828493	0.996482	0.190811	0.812905
PAPPA	0.446953	0.986884	0.190913	0.812905
KLRC4-KLRK1	0.149429	0.986884	0.190934	0.812905
VPS4B	0.675774	0.986884	0.191141	0.812905
CASP10	0.484052	0.986884	0.191787	0.812905
WAS	0.858873	0.997385	0.192095	0.812905
VAPB	0.655318	0.986884	0.192106	0.812905
GRP	0.429327	0.986884	0.192147	0.812905
FCER1A	0.619669	0.986884	0.192158	0.812905
TEX29	0.50226	0.986884	0.192207	0.812905
HOMER3	0.712976	0.989135	0.192613	0.812905
SNF8	0.592311	0.986884	0.192723	0.812905
TCF21	0.623389	0.986884	0.192728	0.812905
UBA3	0.245871	0.986884	0.192852	0.812905
TPD52L2	0.189025	0.986884	0.192926	0.812905
IFIH1	0.701386	0.987233	0.193083	0.812905
NAGPA	0.40806	0.986884	0.193167	0.812905
CCL13	0.632694	0.986884	0.19329	0.812905
RPS19	0.906612	0.998529	0.193376	0.812905
PAPLN	0.631341	0.986884	0.193466	0.812905
FAM92A	0.534284	0.986884	0.193589	0.812905
TNFRSF6B	0.61875	0.986884	0.193679	0.812905
VSTM1	0.437512	0.986884	0.193906	0.812905
ZNRF3	0.154738	0.986884	0.193997	0.812905
AKR1A1	0.342376	0.986884	0.194014	0.812905
IFNLR1	0.488351	0.986884	0.194301	0.812905
C11orf49	0.576561	0.986884	0.194434	0.812905
BIRC2	0.423528	0.986884	0.194439	0.812905
TNFRSF18	0.479881	0.986884	0.194653	0.812905
KLK13	0.438036	0.986884	0.194861	0.812905
ZAP70	0.591757	0.986884	0.194895	0.812905
UBE2L3	0.334307	0.986884	0.194903	0.812905
TBCB	0.0422581	0.986884	0.194943	0.812905
ASMTL	0.101127	0.986884	0.194986	0.812905
PAK3	0.858289	0.997385	0.195217	0.812905
UGDH	0.57283	0.986884	0.195413	0.812905
PREP	0.482444	0.986884	0.195532	0.812905
KIN	0.22797	0.986884	0.195543	0.812905
ASCC1	0.201496	0.986884	0.195603	0.812905
TLL1	0.663629	0.986884	0.195847	0.812905
MMP19	0.660385	0.986884	0.1959	0.812905
CDKN1B	0.917674	0.998529	0.195908	0.812905
WFDC10A	0.209493	0.986884	0.195981	0.812905
PIK3CG	0.495398	0.986884	0.196004	0.812905
SEMA4D	0.869582	0.998529	0.196559	0.812905
ORAOV1	0.752513	0.992039	0.196619	0.812905
NCF4	0.329032	0.986884	0.196649	0.812905
CLEC2A	0.334718	0.986884	0.19701	0.812905
TEAD4	0.721359	0.989912	0.197054	0.812905
CD109	0.943825	0.998529	0.19721	0.812905
CHST5	0.638716	0.986884	0.197218	0.812905
GGPS1	0.37345	0.986884	0.19737	0.812905
CHID1	0.103271	0.986884	0.19741	0.812905
EIF3M	0.379111	0.986884	0.197549	0.812905
BTLA	0.564724	0.986884	0.197734	0.812905
MTMR7	0.253892	0.986884	0.197783	0.812905
NREP	0.0822609	0.986884	0.197809	0.812905
UBE2D3	0.582083	0.986884	0.197816	0.812905
RPS6KB1	0.125446	0.986884	0.197828	0.812905
ITGAV	0.394783	0.986884	0.198008	0.812905
APEX1	0.326662	0.986884	0.198285	0.812905
ANGPTL1	0.642923	0.986884	0.198462	0.812905
ENTPD2	0.0120782	0.986884	0.198486	0.812905
CUL3	0.135407	0.986884	0.198726	0.812905
CCL7	0.972466	0.999794	0.198757	0.812905
BRD2	0.26397	0.986884	0.198845	0.812905
NDRG2	0.183277	0.986884	0.198898	0.812905
SPON1	0.73088	0.992039	0.199024	0.812905
TMPRSS15	0.0937802	0.986884	0.199057	0.812905
SPATA22	0.562863	0.986884	0.199189	0.812905
SARS2	0.692887	0.987233	0.199314	0.812905
AURKA	0.175834	0.986884	0.199519	0.812905
AGRP	0.677401	0.987122	0.199744	0.812905
IL15RA	0.408273	0.986884	0.199851	0.812905
KCTD3	0.113518	0.986884	0.199928	0.812905
CLEC4M	0.312969	0.986884	0.200421	0.812905
CBR4	0.540093	0.986884	0.200472	0.812905
OSTF1	0.942052	0.998529	0.200507	0.812905
CCL22	0.711787	0.988895	0.200818	0.812905
JAG2	0.0107875	0.986884	0.200916	0.812905
FRZB	0.290993	0.986884	0.201319	0.812905
NFIA	0.203196	0.986884	0.201357	0.812905
PALM	0.376664	0.986884	0.201682	0.812905
NRG3	0.223068	0.986884	0.201783	0.812905
MRPL52	0.627584	0.986884	0.20191	0.812905
CCDC167	0.244763	0.986884	0.202023	0.812905
CDHR3	0.339024	0.986884	0.202095	0.812905
ARMC10	0.218279	0.986884	0.202151	0.812905
RPLP2	0.113734	0.986884	0.202189	0.812905
ARHGDIB	0.227377	0.986884	0.202316	0.812905
XRCC6	0.271427	0.986884	0.20233	0.812905
GALE	0.547744	0.986884	0.202435	0.812905
PRSS27	0.496883	0.986884	0.202436	0.812905
FBL	0.883511	0.998529	0.20247	0.812905
OASL	0.572867	0.986884	0.202876	0.812905
CCL2	0.563483	0.986884	0.202924	0.812905
ADAM17	0.239381	0.986884	0.203001	0.812905
FCRL4	0.249763	0.986884	0.203166	0.812905
ALPI	0.0743921	0.986884	0.203167	0.812905
CD38	0.42463	0.986884	0.203211	0.812905
STATH	0.381164	0.986884	0.203424	0.812905
BRSK2	0.487618	0.986884	0.203428	0.812905
IL34	0.317584	0.986884	0.203595	0.812905
UBE2I	0.091756	0.986884	0.203621	0.812905
ANXA10	0.237482	0.986884	0.203847	0.812905
PFKFB4	0.75611	0.992039	0.203957	0.812905
RER1	0.681328	0.987233	0.204053	0.812905
FANCF	0.549343	0.986884	0.204114	0.812905
POLR1C	0.511077	0.986884	0.204164	0.812905
CXCL12	0.074681	0.986884	0.204216	0.812905
OMP	0.139846	0.986884	0.204259	0.812905
SLC26A5	0.464249	0.986884	0.204268	0.812905
CSTF1	0.442493	0.986884	0.20435	0.812905
SYF2	0.250606	0.986884	0.204392	0.812905
DNM2	0.0437023	0.986884	0.204406	0.812905
GHDC	0.50693	0.986884	0.204547	0.812905
ERAP2	0.200917	0.986884	0.204552	0.812905
B4GALT2	0.641041	0.986884	0.204556	0.812905
SDCBP2	0.611634	0.986884	0.204624	0.812905
MBLAC2	0.468423	0.986884	0.204914	0.812905
ARFGAP2	0.167027	0.986884	0.204978	0.812905
BDP1	0.533512	0.986884	0.205403	0.812905
RPP25L	0.320718	0.986884	0.205422	0.812905
PPIA	0.100711	0.986884	0.205665	0.812905
DLST	0.987617	0.999794	0.205705	0.812905
MUL1	0.934779	0.998529	0.205743	0.812905
CA12	0.826992	0.996482	0.205764	0.812905
ESAM	0.242252	0.986884	0.205968	0.812905
PPIB	0.350864	0.986884	0.206439	0.812905
MYRF	0.512541	0.986884	0.206493	0.812905
BTN3A2	0.529392	0.986884	0.206509	0.812905
A1BG	0.963392	0.999794	0.206572	0.812905
CBR1	0.190428	0.986884	0.206617	0.812905
ADAMTS1	0.2135	0.986884	0.206881	0.812905
TRIM3	0.532813	0.986884	0.206933	0.812905
ALDH5A1	0.406091	0.986884	0.207038	0.812905
TMOD1	0.0827611	0.986884	0.207355	0.812905
VPS28	0.715934	0.989431	0.207363	0.812905
GUCA1A	0.356031	0.986884	0.2077	0.812905
NADK2	0.659765	0.986884	0.207771	0.812905
GUCA2B	0.18318	0.986884	0.207948	0.812905
CBX7	0.749314	0.992039	0.207991	0.812905
FOXO3	0.561768	0.986884	0.20803	0.812905
LECT2	0.550744	0.986884	0.208043	0.812905
TGFBI	0.384331	0.986884	0.208323	0.812905
DPP6	0.514913	0.986884	0.208436	0.812905
ARHGAP1	0.28687	0.986884	0.208606	0.812905
CFAP36	0.333256	0.986884	0.208794	0.812905
NKIRAS2	0.342273	0.986884	0.208823	0.812905
BCL7A	0.348507	0.986884	0.208825	0.812905
RAD51	0.411572	0.986884	0.208908	0.812905
NOTCH2	0.251616	0.986884	0.209111	0.812905
VEGFA	0.790602	0.993966	0.20916	0.812905
PSMD7	0.371572	0.986884	0.209245	0.812905
EMC2	0.52298	0.986884	0.209269	0.812905
NPPB	0.475906	0.986884	0.209369	0.812905
ERMN	0.0613763	0.986884	0.209431	0.812905
MAPK9	0.597442	0.986884	0.209655	0.812905
WNK1	0.169703	0.986884	0.20967	0.812905
CCL1	0.448264	0.986884	0.209814	0.812905
PSD2	0.272669	0.986884	0.209829	0.812905
TMPRSS11A	0.380314	0.986884	0.209857	0.812905
ZNF276	0.498945	0.986884	0.210025	0.812905
ACE	0.854293	0.997181	0.210092	0.812905
CEBPA	0.143778	0.986884	0.210328	0.812905
LRRC52	0.0023327	0.986884	0.210531	0.812905
B3GALT5	0.5724	0.986884	0.210649	0.812905
DEF6	0.400928	0.986884	0.210698	0.812905
CES1	0.639819	0.986884	0.210817	0.812905
WBP2	0.162095	0.986884	0.211007	0.812905
CCL22	0.805692	0.993966	0.211174	0.812905
SIGLEC11	0.927948	0.998529	0.211178	0.812905
SCARA3	0.718548	0.989431	0.211216	0.812905
MICB	0.387732	0.986884	0.21152	0.812905
EFNA3	0.0654441	0.986884	0.211526	0.812905
ERBB3	0.349877	0.986884	0.211535	0.812905
FCN1	0.442068	0.986884	0.211538	0.812905
FCRL6	0.654102	0.986884	0.211572	0.812905
CARS	0.533034	0.986884	0.211578	0.812905
TXN	0.427949	0.986884	0.211632	0.812905
DSG1	0.433472	0.986884	0.212042	0.812905
USP1	0.244642	0.986884	0.212135	0.812905
SPC25	0.269004	0.986884	0.212269	0.812905
NUDT1	0.331586	0.986884	0.212298	0.812905
PRPF18	0.763955	0.992039	0.212374	0.812905
FAM19A1	0.467634	0.986884	0.212478	0.812905
SHC4	0.482272	0.986884	0.21272	0.812905
NDUFAF1	0.699111	0.987233	0.212913	0.812905
NDUFAF2	0.189688	0.986884	0.212942	0.812905
IL1B	0.174804	0.986884	0.21302	0.812905
ADAM11	0.259399	0.986884	0.213173	0.812905
HAVCR2	0.00625928	0.986884	0.213226	0.812905
NCK2	0.405055	0.986884	0.213262	0.812905
RBP2	0.111548	0.986884	0.213381	0.812905
ERP44	0.383514	0.986884	0.21414	0.812905
C16orf54	0.0436437	0.986884	0.214231	0.812905
DCUN1D3	0.218971	0.986884	0.214254	0.812905
NAPEPLD	0.475216	0.986884	0.214414	0.812905
IDI2	0.522483	0.986884	0.214502	0.812905
REEP2	0.125002	0.986884	0.214538	0.812905
ITGA2	0.226674	0.986884	0.214611	0.812905
AZU1	0.242625	0.986884	0.214675	0.812905
NAPB	0.211455	0.986884	0.214733	0.812905
IFNA7	0.298997	0.986884	0.214767	0.812905
TRIM28	0.21129	0.986884	0.21477	0.812905
CPOX	0.621649	0.986884	0.2149	0.812905
ASGR2	0.453169	0.986884	0.214928	0.812905
BMX	0.222719	0.986884	0.215095	0.812905
EPHB1	0.0408131	0.986884	0.215142	0.812905
ERP29	0.245669	0.986884	0.215146	0.812905
CHST14	0.991954	0.999794	0.215276	0.812905
HNRNPA1	0.382554	0.986884	0.215338	0.812905
SLC16A3	0.541483	0.986884	0.215546	0.812905
HRC	0.48914	0.986884	0.215577	0.812905
LYN	0.341495	0.986884	0.215733	0.812905
ADGRE5	0.470535	0.986884	0.215739	0.812905
UNC5C	0.573673	0.986884	0.215766	0.812905
TCEAL4	0.0799527	0.986884	0.215808	0.812905
CHRNB3	0.15477	0.986884	0.215944	0.812905
DDT	0.0665051	0.986884	0.215951	0.812905
SYTL4	0.762459	0.992039	0.216092	0.812905
CRYZL1	0.856677	0.997358	0.216201	0.812905
HTR2A	0.144013	0.986884	0.216276	0.812905
OSM	0.40914	0.986884	0.216458	0.812905
SH3KBP1	0.66827	0.986884	0.216746	0.812905
NARS	0.272386	0.986884	0.216813	0.812905
DDHD2	0.0499397	0.986884	0.216814	0.812905
FBP2	0.945337	0.998529	0.21683	0.812905
LSAMP	0.996192	0.999794	0.216846	0.812905
EPO	0.618407	0.986884	0.216978	0.812905
CHP1	0.833867	0.996482	0.217057	0.812905
RGS4	0.346596	0.986884	0.217083	0.812905
MED1	0.222564	0.986884	0.217172	0.812905
PHOSPHO1	0.772419	0.992871	0.217331	0.812905
CD9	0.25473	0.986884	0.217422	0.812905
CDK2AP2	0.999288	0.999794	0.217486	0.812905
DTD1	0.200529	0.986884	0.217528	0.812905
PTGES3L-AARSD1	0.394744	0.986884	0.21777	0.812905
TMEM132D	0.594898	0.986884	0.217919	0.812905
ETNK1	0.157132	0.986884	0.218139	0.812905
ZPBP	0.870726	0.998529	0.218157	0.812905
ENO2	0.198172	0.986884	0.218582	0.812905
EPHA4	0.437381	0.986884	0.218612	0.812905
CYBC1	0.686244	0.987233	0.218618	0.812905
MICU2	0.762533	0.992039	0.218642	0.812905
DEFB110	0.364997	0.986884	0.218851	0.812905
CP	0.778407	0.993966	0.218875	0.812905
PGLYRP4	0.738151	0.992039	0.218939	0.812905
MPPED2	0.265971	0.986884	0.219303	0.812905
FAM19A3	0.151898	0.986884	0.219319	0.812905
TACO1	0.0781449	0.986884	0.219347	0.812905
EPHB2	0.760467	0.992039	0.219382	0.812905
NAB1	0.538112	0.986884	0.219406	0.812905
ARL3	0.367572	0.986884	0.219592	0.812905
NODAL	0.361001	0.986884	0.219743	0.812905
ASH1L	0.634847	0.986884	0.219753	0.812905
CLIC4	0.469047	0.986884	0.219837	0.812905
AIMP1	0.383384	0.986884	0.219946	0.812905
INHBC	0.133022	0.986884	0.219949	0.812905
PPBP	0.93663	0.998529	0.220103	0.812905
ASB8	0.713341	0.989135	0.220234	0.812905
CLEC9A	0.0799634	0.986884	0.220296	0.812905
EPHA7	0.369698	0.986884	0.220391	0.812905
IL1RL2	0.249854	0.986884	0.220415	0.812905
F11	0.0244032	0.986884	0.220485	0.812905
VWA2	0.591399	0.986884	0.220612	0.812905
NEUROG3	0.309148	0.986884	0.220833	0.812905
CLTC	0.624346	0.986884	0.220905	0.812905
SUMO3	0.0555708	0.986884	0.2212	0.812905
MYZAP	0.490705	0.986884	0.221739	0.812905
GSTA3	0.222004	0.986884	0.221779	0.812905
AVEN	0.231193	0.986884	0.221834	0.812905
CDH12	0.0564662	0.986884	0.221875	0.812905
IL17A	0.333139	0.986884	0.221954	0.812905
SAMD12	0.866647	0.998397	0.221968	0.812905
AACS	0.257294	0.986884	0.222041	0.812905
SYNCRIP	0.594817	0.986884	0.222042	0.812905
ROBO4	0.526583	0.986884	0.222131	0.812905
NXT2	0.244374	0.986884	0.222336	0.812905
MRPL12	0.269669	0.986884	0.222463	0.812905
GPC4	0.768713	0.992722	0.222537	0.812905
NOG	0.560327	0.986884	0.222674	0.812905
CT45A3	0.170655	0.986884	0.222714	0.812905
CYR61	0.951086	0.999417	0.222789	0.812905
NCL	0.0910584	0.986884	0.222791	0.812905
LMO3	0.470656	0.986884	0.222815	0.812905
ABHD14B	0.263631	0.986884	0.222947	0.812905
SLC14A2	0.163088	0.986884	0.223187	0.812905
IL17RD	0.0138847	0.986884	0.223502	0.812905
BAG2	0.993328	0.999794	0.223527	0.812905
LYVE1	0.894715	0.998529	0.223568	0.812905
BMP4	0.735154	0.992039	0.223604	0.812905
PSMB5	0.617664	0.986884	0.223659	0.812905
RAPGEF5	0.562019	0.986884	0.223702	0.812905
COL9A1	0.344659	0.986884	0.223929	0.812905
LIN7A	0.26403	0.986884	0.223929	0.812905
[truncated: 5,289 more rows]

## Sheet: Intersection PFS OS
Gene	PFS	OS
SKP1	0.00949821	0.000140383
AGA	0.0207499	0.000338462
CD58	0.0217527	0.00152521
HS3ST3A1	0.00662014	0.00172239
VARS	0.0153079	0.00198528
ETS2	0.005964	0.00200101
TNR	0.0198344	0.00233889
ITIH2	0.00929909	0.00242621
NDRG3	0.0221429	0.00257268
CFP	0.0253849	0.00262398
AAGAB	0.0342302	0.00328059
PIWIL1	0.0088663	0.00343311
PRKCD	0.0356364	0.00349553
PLCD3	0.000353924	0.00351213
FLT1	0.0138187	0.00353734
IGHG2	0.0102205	0.00375585
IDS	0.00975128	0.00399943
LRMP	0.0148001	0.00462369
IL13	0.0445017	0.00486841
CDSN	0.0367692	0.0049156
RASSF5	0.0120171	0.00604557
KIR2DL4	0.00359896	0.00615611
SEMA4F	0.0164168	0.00697795
CTNNA2	0.0143377	0.00729012
DMRTB1	0.0141704	0.00736098
C14orf93	0.022939	0.0077259
FGF2	0.0251242	0.00776256
SORCS2	0.0228722	0.00779346
C3	0.0180799	0.00783794
PCDHA7	0.0277537	0.00785873
NCF2	0.0141641	0.00853779
KNG1	0.0037979	0.00858373
FAM204A	0.0390287	0.00876755
PNPLA2	0.0138641	0.00902127
CISD2	0.00351762	0.00915474
MRPL32	0.00836315	0.0091634
TF	0.0156104	0.00920422
SELP	0.0280297	0.0092733
RRBP1	0.00613602	0.00941603
INHBC	0.0180626	0.0101012
CYREN	0.0138485	0.0102131
MUC1	0.034808	0.0109854
WISP1	0.0314313	0.0111264
NDP	0.0286825	0.0111765
C6orf58	0.0101066	0.0114123
SAT2	0.0287926	0.0114871
STAB2	0.0435854	0.011536
HPX	0.00810661	0.0116015
PROK1	0.0484962	0.0116957
ANXA7	0.0244792	0.011892
CRYBB1	0.042431	0.0120195
PDCD6	0.0469616	0.0123449
NTN1	0.00507998	0.012579
STAU2	0.0458395	0.012624
LDLRAD3	0.0135862	0.0128125
CRLF2	0.0331655	0.0129917
VPS53	0.0274247	0.0140096
SERPINA3	0.00897569	0.0141273
LOC102725035	0.0196466	0.0148264
C7	0.0231025	0.0152126
CCDC90B	0.041679	0.0158648
RAB2A	0.0152146	0.0167597
SIRPA	0.0126286	0.0180376
GDF10	0.0494486	0.0180912
RAB7B	0.0408388	0.0185151
CXCL9	0.0487687	0.020446
USH1C	0.0339219	0.0221997
ADGRE2	0.0238098	0.0225955
TIMM10	0.0421351	0.0229793
DEFB127	0.0104032	0.0234752
DRG1	0.0332269	0.0234917
TMEM190	0.0334734	0.0238021
PCSK1	0.0440148	0.0244453
TGM4	0.000408549	0.0244964
SLC6A16	0.00791122	0.0245476
PLCXD3	0.0226151	0.0250996
ADH1A	0.00588048	0.0262851
LRRC4B	0.034617	0.027412
COPS7B	0.0370748	0.0275974
HOPX	0.0330077	0.029257
MSTN	0.0271068	0.0304341
CATIP	0.0487108	0.0329329
AK5	0.0280337	0.0334726
SDCBP	0.0291562	0.0339291
EYS	0.0458658	0.0343253
WFIKKN2	0.033602	0.0346994
NHP2	0.0287465	0.0354751
HPX	0.0198768	0.0361402
EHBP1	0.0334202	0.0372585
HTATIP2	0.0119464	0.037445
MICA	0.043235	0.0379556
TPM1	0.00651059	0.0389038
PLVAP	0.0419672	0.0392524
SAA4	0.0216817	0.0395428
FSTL5	0.0454087	0.0399771
LAT2	0.0183255	0.0405428
CARD17	0.01458	0.0410288
UPP2	0.0413103	0.0412681
GPX7	0.0372413	0.0412983
CSNK1D	0.0244609	0.0418863
PCDH12	0.00541685	0.0421671
IL22	0.0225317	0.042474
FXN	0.0181803	0.0451965
FGA	0.0201917	0.0473854
MTRF1L	0.0338475	0.0475294
PLCG2	0.0487109	0.0477007
TCN2	0.0477813	0.0489964
